# Supplementary material for: Cell Type Specific Alterations in Interchromosomal Networks across the Cell Cycle
Source: PLoS Comput Biol. 2014 Oct 2;10(10):e1003857. doi: 10.1371/journal.pcbi.1003857 (PMC4183423; doi:10.1371/journal.pcbi.1003857)
Supplement: Dataset S1 — Distance and volume measurements for CT and nuclei. (XLSX) [file pcbi.1003857.s016.xlsx]

## Sheet: WG1
	70	65	62	56	54	53	52	46	34	32	28	26	17	6	5	4	109	98	97	94	93	92	80	79	68	100	110	142	141	145	149	147	151	150	152	162	174	168	177	160	167	178	209	163	175	166
VOLUME_NUCL	3200386	4142908	1899275	2348157	2333919	2882866	3306954	3374819	2067646	2785636	1625771	2007005	3166618	2353967	2939125	1936760	1818544	2826271	1708945	2916389	2188130	2173752	1626345	3112228	4223541	4029767	2090249	2596279	3215653	1593557	2899491	2262652	2612596	6037325	2351356	3078362	2543555	2941162	2441306	2649955	3383394	2334577	4176676	3814335	2134034	2939937
NUCL_CENTROID_X	263.949	302.534	302.688	286.405	286.314	292.152	239.675	288.191	295.151	279.971	277.558	312.063	287.158	265.146	232.123	313.697	267.928	231.814	265.36	226.827	266.834	243.561	279.138	264.17	301.774	295.24	292.058	265.426	234.623	257.872	287.328	223.153	345.405	287.236	324.169	292.733	310.974	280.803	278.561	295.477	267.269	263.591	254.916	329.169	397.965	274.62
NUCL_CENTROID_Y	290.632	259.203	227.24	214.123	214.389	196.528	263.5	249.072	223.864	272.988	183.912	252.305	228.713	285.094	279.936	287.164	214.511	202.312	204.99	203.714	246.907	232.915	263.302	291.046	256.55	217.156	220.658	250.089	171.179	146.312	211.512	243.986	224.659	227.77	230.274	232.194	235.739	207.335	289.734	248.378	245.567	179.071	232.606	265.216	151.032	253.714
NUCL_CENTROID_Z	35.3681	42.4254	35.7666	35.4618	35.4448	39.1231	35.2676	35.4695	35.3607	39.2369	28.4926	35.0496	35.242	35.4295	35.4246	35.579	32.0954	35.453	35.4712	35.2475	35.2634	31.8169	38.8465	35.6359	46.175	35.6266	31.7634	31.6355	35.0261	28.2508	35.398	35.2733	35.298	38.834	35.5542	35.3682	35.4946	35.4351	35.4274	35.6089	35.4867	35.6445	35.1955	35.5212	39.3069	35.3476
MINOR_AXIS_NUCL	240.239	210.063	147.921	151.595	151.56	172.318	200.622	220.45	133.553	172.562	152.168	162.776	198.139	194.143	183.1	149.988	157.37	205.525	182.241	157.088	172.132	151.248	165.265	236.26	180.748	262.985	174.563	185.878	170.709	173.615	200.695	174.928	185.833	282.812	153.184	197.812	178.952	174.34	198.678	167.4	204.459	175.346	229.079	237.278	145.916	202.262
MAJOR_AXIS_NUCL	270.274	326.863	260.732	316.401	314.53	305.604	336.329	309.808	318.062	295.05	278.165	250.436	324.758	245.882	329.283	261.977	263.526	279.241	190.022	376.112	258.211	329.541	179.397	267.241	356.115	310.097	275.14	319.522	385.249	239.281	292.177	262.597	286.679	388.829	310.605	315.657	288.002	341.727	250.364	321.382	334.705	269.421	371.067	326.012	266.703	294.414
EQUIVALENT_DIAMETER_NUCL	254.309	261.719	195.866	217.827	217.167	228.963	258.514	261.139	204.409	225.054	205.498	201.392	252.967	218.095	243.702	197.814	203.303	238.977	185.827	242.764	210.284	222.295	171.968	250.742	252.993	285.328	217.991	242.951	254.924	203.479	242.057	213.823	229.753	331.368	217.967	249.413	226.706	243.788	222.108	231.388	261.458	217.163	290.529	277.613	196.959	243.744
SOLIDITY_NUCL	0.988996	0.988545	0.983723	0.982107	0.982104	0.98678	0.984651	0.990846	0.976664	0.986587	0.988191	0.984518	0.98325	0.986596	0.977882	0.987252	0.981521	0.985156	0.988975	0.988004	0.989879	0.986975	0.98846	0.98748	0.985756	0.988132	0.974717	0.989001	0.974169	0.988603	0.990444	0.988131	0.987244	0.990281	0.987125	0.991359	0.984905	0.987764	0.974745	0.987584	0.989838	0.987661	0.990807	0.989485	0.989786	0.990387
VOLUME_CHR11_a	28294	99218	53662	62755	58709	59717	74361	50603	43848	64281	33397	37639	41377	75782	61642	27230	37604	105532	56602	128436	104223	127435	39235	41048	120330	166866	51464	101787	14336	57386	161091	87500	97993	138320	116445	89691	84637	173495	94822	99841	143129	127631	77476	63812	132363	163093
CHR11_a_CENTROID_X	284.372	199.248	354.176	248.028	248.137	274.305	256.591	335.83	298.069	231.002	345.932	281.667	264.728	290.8	250.626	316.325	284.668	200.887	215.03	328.971	341.744	282.181	278.406	270.906	342.14	209.827	299.604	294.444	271.176	218.965	335.75	283.525	423.978	246.076	273.377	287.664	350.5	285.869	285.113	268.556	370.907	161.158	153.79	194.981	363.848	251.719
CHR11_a_CENTROID_Y	269.638	259.681	195.065	326.839	326.908	114.229	250.745	319.042	217.421	298.798	144.736	290.976	236.03	269.51	254.75	290.053	319.139	176.157	233.722	305.662	221.389	277.679	208.472	275.882	290.639	139.49	248.281	318.045	166.024	137.982	157.042	246.536	234.109	340.648	208.943	238.985	195.127	215.534	290.842	300.427	220.537	150.373	304.855	159.24	215.568	193.651
CHR11_a_CENTROID_Z	39.9876	30.575	38.1138	32.4296	32.2549	49.2412	34.9704	38.9217	33.6646	37.6108	31.1266	36.4607	35.3908	31.7502	27.6518	29.4	36.6914	35.1778	37.0378	34.2774	38.8392	31.8059	37.3117	32.7558	33.3451	37.1416	28.4494	30.1518	35	27.7216	33.5941	35.714	37.3707	45.4373	35.5807	32.211	38.6688	34.5617	33.5495	37.9707	36.8501	35.402	41.1044	36.5158	38.1193	36.1164
MINOR_AXIS_CHR11_a	35.9571	43.6321	32.6468	33.9083	32.9797	27.6942	26.8338	24.7353	26.114	30.432	26.5691	22.4119	26.9247	40.8936	38.0228	23.5935	28.2232	41.2543	32.6786	45.1324	35.2796	40.9115	25.4844	27.4377	37.9145	51.8246	29.9583	40.7154	52.1711	35.3485	51.2005	31.9571	27.3783	46.3911	39.482	35.0556	35.4192	52.4679	39.0582	35.8282	39.6676	44.7562	43.7234	29.7854	44.5922	45.8187
MAJOR_AXIS_CHR11_a	81.4921	60.4715	42.259	61.0645	60.7148	84.7237	74.807	50.1972	57.8833	63.3497	40.0268	45.0944	62.0994	67.0136	43.5701	31.7732	35.1177	60.6348	40.3718	58.8324	59.3861	72.8086	40.1113	34.5012	105.572	66.4161	45.6981	65.2434	82.8397	49.2599	80.2314	57.4018	83.9284	105.019	73.0906	69.4928	48.3248	90.7068	54.482	61.7278	81.8749	59.7236	79.0188	45.5982	59.3453	166.268
EQUIVALENT_DIAMETER_CHR11_a	40.5119	47.0127	34.4099	43.2954	41.7253	38.4823	42.5632	33.0035	35.593	39.673	31.3541	30.8092	38.2743	42.4793	39.8297	26.4921	30.9672	45.8725	35.6091	50.2844	44.8713	53.8209	31.5442	30.4293	54.4756	57.6716	36.2026	47.7687	51.0646	38.4417	56.4467	41.9852	44.0297	55.9174	48.4783	44.957	40.8	57.4006	43.6892	43.5402	53.103	50.7709	43.2861	35.0618	49.0476	56.4664
SOLIDITY_CHR11_a	0.534027	0.766621	0.785635	0.807721	0.775471	0.618514	0.781775	0.816004	0.797539	0.780486	0.86486	0.877095	0.795206	0.754406	0.922881	0.925485	0.899895	0.796979	0.878275	0.931534	0.899585	0.923557	0.908011	0.919912	0.674329	0.927054	0.883068	0.832711	0.592421	0.814681	0.755881	0.905045	0.784923	0.636423	0.794491	0.803308	0.91968	0.665686	0.879275	0.779239	0.800009	0.930936	0.617284	0.826106	0.861433	0.464821
CENTER2CENTER_DIST_NUCL2CHR11_a	29.651	103.964	60.7591	119.109	118.863	84.8181	21.188	84.7178	7.27385	55.3783	78.8463	49.2075	23.5938	30.2412	32.2049	7.30976	106.058	40.5057	57.9754	144.318	79.2179	59.1208	54.8556	16.8402	54.3702	115.454	28.8259	73.9069	36.9142	39.7924	72.9034	60.428	79.1668	120.33	55.0891	9.04241	56.7607	9.67709	6.90496	58.6465	106.626	106.377	124.424	170.992	73.0083	64.286
MIN_PERIPHERAL_DIST_NUCL2CHR11_a	14	0	0	0	0	0	7	0	7	0	0	7	14	7	0	0	0	0	0	0	0	0	3	0	5.38516	0	0	0	28	0	0	0	0	0	0	0	0	0	0	0	0	0	0	11.7047	0	0
MIN_PERIPHERY2CENTER_DIST_NUCL2CHR11_a	23.0182	23.5785	24.887	25.4301	25.2555	20.7623	27.9745	24.0789	26.668	30.6115	16.4178	26.5414	27.6106	24.7559	20.6567	22.4024	18.2473	27.8228	25.9637	27.2795	24.1653	24.1969	24.633	25.7562	26.3479	15.7969	21.4549	23.1561	28.0006	20.7217	26.5953	27.2941	12.2893	24.5653	27.4219	25.2133	24.3367	27.5659	26.5502	24.7971	26.1542	16.0973	21.8971	38.2244	31.1226	26.8873
MIN_PERIPHERY2CENTER_DIST_CHR11_a2NUCL	13.3188	71.9182	28.1856	83.4292	83.3895	35.9002	7.51198	68.4019	0.932746	27.9674	61.182	36.0914	0.407458	0.463187	10.7043	7.01743	85.1365	0.580828	33.0337	115.327	46.7779	24.0145	36.6425	3.60939	30.2849	81.6024	9.1814	5.56663	16.4398	14.8772	34.7623	41.8249	56.6	80.9691	17.3567	7.31441	27.6519	9.34254	6.77113	36.7914	62.1844	68.4895	87.5444	139.973	37.791	37.2055
SUBTENDEDRADIUS_CHR11_a	123.152	140.278	124.755	149.269	148.072	144.796	89.083	113.621	91.7865	96.0296	102.011	94.8404	121.682	100.771	112.654	33.8701	124.648	124.972	86.5967	178.857	110.227	152.178	80.3966	112.209	89.5894	139.02	118.597	114.231	171.317	81.6366	143.588	120.971	91.7332	192.108	152.683	81.5026	143.876	82.2283	104.286	84.8747	166.871	125.852	163.844	129.499	113.655	137.768
PERCENT_SUBTENDEDRADIUS_CHR11_a	24.0768	74.1133	48.7026	79.7946	80.2735	58.5776	23.7846	74.5618	7.92475	57.668	77.2917	51.8845	19.3898	30.0098	28.5873	21.5818	85.0864	32.4117	66.9488	80.6891	71.8678	38.8496	68.2313	15.0079	60.6882	83.049	24.3058	64.6996	21.5473	48.7434	50.7727	49.9527	86.3011	62.6366	36.0807	11.0946	39.4512	11.7686	6.62117	69.0977	63.8972	84.526	75.9407	132.041	64.237	46.6625
VOLUME_CHR11_b	17339	96425	39004	40803	34874	50358	47761	29708	10682	62517	12761	21126	37709	16387	52486	24444	19110	98630	36547	124502	96516	88277	37933	29631	65142	128639	15708	91105	12712	50015	97482	73227	76356	109431	99519	80780	82264	74564	80619	68299	114821	75173	59136	60879	120827	97678
CHR11_b_CENTROID_X	274.611	145.599	380.6	298.586	298.484	275.305	228.73	362.49	277.641	248.819	267.2	319.136	380.833	330.396	315.633	340.2	340.16	196.474	253.121	208.24	235.715	197.997	253.487	266.28	275.95	217.318	249.756	376.368	89.0187	299.267	311.514	300.704	338.193	376.966	230.099	244.262	275.2	220.782	256.185	360.37	289.046	355.288	272.184	259.221	373.363	250.877
CHR11_b_CENTROID_Y	315.163	211.09	166.202	280.129	280.252	299.313	148.177	212.848	249.499	238.13	102.365	240.792	218.184	230.516	233.447	302.147	222.875	105.47	274.72	172.156	278.178	244.923	256.186	360.948	354.631	301.492	191.286	292.984	178.252	91.5281	261.791	295.22	149.264	290.293	229.785	254.254	317.055	223.503	326.088	274.088	195.173	130.466	272.411	228.147	110.601	257.641
CHR11_b_CENTROID_Z	39.1005	48.9339	42.1382	31.6795	32.5032	38.6031	35.8649	41.9835	31.1009	38.5592	29.1366	34.0862	39.3843	34.5694	27.9673	31.4218	38.1846	33.6432	37.833	35.8603	37.3171	34.8468	38.7177	35.8434	38.9137	41.1955	35.1185	34.9833	105	30.1367	31.782	36.5866	36.2193	44.7601	37.5726	32.0532	35.9798	37.8159	36.6289	38.6381	34.7563	39.2929	33.1464	33.7114	36.9275	36.2772
MINOR_AXIS_CHR11_b	26.8952	40.1111	28.6159	26.3655	26.802	31.4265	30.1859	28.207	19.4505	27.9092	30.2657	23.5724	26.2255	21.4623	26.3674	23.024	24.9614	34.5132	30.5156	45.4318	33.5652	32.0896	28.9869	22.8409	34.2752	44.0347	27.6207	36.0972	54.0383	29.3038	47.2987	33.1703	37.418	37.8933	36.679	33.4589	37.8563	31.1989	38.6917	36.8486	37.2804	27.7574	38.457	27.3266	34.2116	37.6265
MAJOR_AXIS_CHR11_b	33.3969	58.7768	39.8001	56.6403	61.2721	57.4804	83.7292	57.9945	25.8969	72.1182	43.2643	37.4956	45.6594	64.4516	59.3258	33.5639	47.0484	59.3565	44.8056	55.88	62.828	91.1854	40.9546	33.9671	70.8748	87.4539	40.749	62.4751	60.3716	47.9563	61.4482	49.8506	42.1627	65.4667	64.6863	55.858	46.9956	61.9607	47.9397	55.5091	74.3247	71.9363	72.2058	54.0421	75.9546	65.091
EQUIVALENT_DIAMETER_CHR11_b	27.8835	42.7708	31.0266	34.0753	34.8886	35.4995	41.3755	32.3189	21.9817	36.7697	27.3627	27.4059	32.9136	31.4915	36.259	27.0574	28.9851	43.797	32.6407	50.1146	43.7491	47.6837	33.5291	27.5116	43.2923	52.8628	30.0716	44.7829	48.0854	35.8692	46.1581	38.337	39.0811	46.0617	44.4371	39.6818	40.7104	40.343	40.2767	39.2439	48.1152	38.3956	40.5235	35.8683	46.7773	43.545
SOLIDITY_CHR11_b	0.816062	0.741377	0.798668	0.727631	0.687949	0.697018	0.661241	0.644339	0.924427	0.744834	0.561949	0.824516	0.854025	0.663944	0.821229	0.930077	0.685609	0.884168	0.812776	0.958441	0.873518	0.747845	0.87864	0.920202	0.71817	0.744539	0.730489	0.855581	0.573776	0.871814	0.706029	0.86548	0.927453	0.793142	0.822689	0.81119	0.917744	0.752014	0.840341	0.726331	0.768077	0.722693	0.610308	0.757709	0.773541	0.757507
CENTER2CENTER_DIST_NUCL2CHR11_b	27.0072	164.273	99.1792	67.2273	67.043	104.158	115.843	82.9154	31.3346	46.7547	82.2045	13.5463	94.3554	85.0711	95.8687	30.7278	72.9686	103.106	70.8354	36.6294	44.1643	47.2174	26.6195	69.9349	101.684	114.959	51.6088	118.992	161.701	68.6911	55.9113	92.9557	75.7447	109.525	94.0932	53.3575	88.8385	62.2053	42.7049	69.8652	54.9023	103.846	43.4375	79.1837	47.3882	24.0832
MIN_PERIPHERAL_DIST_NUCL2CHR11_b	14	3.60555	0	7	14	0	0	7	14	6.7082	0	14	0	0	0	7	0	0	3	0	0	0	14	7	14	0	6.32456	0	42	0	0	0	0	0	0	0	0	0	0	0	0	0	7	0	0	0
MIN_PERIPHERY2CENTER_DIST_NUCL2CHR11_b	23.9032	34.6845	20.8666	24.6833	25.509	9.77487	20.4223	21.0228	24.1088	31.4416	19.8678	27.0873	11.0738	18.6703	20.9753	24.4231	8.46331	26.6516	24.6434	27.1412	25.6851	21.1533	31.2867	27.1581	31.9159	21.8123	20.8849	21.0199	42.0008	18.8711	24.7876	26.416	24.3958	25.2417	25.4285	25.0559	27.021	25.1899	26.3719	24.3649	27.7569	23.7134	26.1503	26.7127	21.0387	26.7255
MIN_PERIPHERY2CENTER_DIST_CHR11_b2NUCL	9.54149	126.145	81.6128	45.7749	45.5784	72.4337	82.6326	37.0801	18.2278	8.39653	57.0947	1.10651	67.0583	69.9737	58.8566	19.0491	41.5906	68.3744	29.2447	5.33816	18.3767	30.8131	8.72082	52.1132	69.5984	72.506	26.5119	95.444	130.065	45.9556	23.0947	70.4536	49.662	70.3492	69.3486	24.9407	64.1757	27.8382	23.2472	22.0179	20.1157	79.9146	0.44787	51.7763	11.9658	4.45184
SUBTENDEDRADIUS_CHR11_b	125.888	127.138	131.268	124.947	124.43	118.564	139.125	148.728	91.052	102.409	111.8	100.749	106.756	106.774	135.457	117.984	83.2671	132.773	96.7147	158.567	131.645	74.4546	84.3671	119.004	159.068	150.584	81.0609	151.22	81.6376	110.23	98.702	121.786	108.576	145.097	146.814	146.415	139.208	162.052	101.279	148.059	110.758	131.847	121.99	138.689	69.6639	114.368
PERCENT_SUBTENDEDRADIUS_CHR11_b	21.4533	129.208	75.5545	53.8047	53.8799	87.8498	83.2654	55.7495	34.4139	45.6547	73.5279	13.4455	88.3839	79.674	70.7743	26.044	87.6319	77.6554	73.2416	23.1002	33.5482	63.4177	31.5519	58.7668	63.9249	76.3417	63.6666	78.6885	198.071	62.3161	56.6466	76.3273	69.7619	75.4838	64.0902	36.4427	63.817	38.3861	42.1658	47.1873	49.5696	78.7622	35.6074	57.0945	68.024	21.0576
CENTER2CENTER_CHR11_a_CHR11_b	46.568	74.6748	39.3389	68.8368	68.6417	185.393	106.289	109.532	38.1162	63.2366	89.4315	62.6739	117.536	55.6448	68.4088	26.8399	111.124	70.8414	55.9675	180.006	120.289	90.3832	53.847	85.2476	92.2342	162.226	76.0111	85.808	195.527	92.8028	107.531	51.6325	120.66	140.244	48.0769	46.0102	143.331	65.6531	45.7007	95.5189	85.7261	195.186	123.017	94.2488	105.404	63.9962
MIN_PERIPHERAL_DIST_CHR11_a_CHR11_b	7.07107	8.94427	5	6	7	96.8969	47.2969	57.0701	5.38516	14.3178	39.1152	25.807	54.0555	9.89949	9	5	61.4654	3.16228	5	120.619	63.1348	44.0114	16.5529	48.518	5	92.4175	25.4558	32.9849	137.931	46.6905	26.1725	5	73.8715	49.0102	5	4.12311	88.5889	5	5	16.1555	20.2731	145.537	57.3149	28.178	32.7567	10
MIN_PERIPHERAL_DIST_CHR11_b_CHR11_a	7.07107	8.94427	5	6	7	96.8969	47.2969	57.0701	5.38516	14.3178	39.1152	25.807	54.0555	9.89949	9	5	61.4654	3.16228	5	120.619	63.1348	44.0114	16.5529	48.518	5	92.4175	25.4558	32.9849	137.931	46.6905	26.1725	5	73.8715	49.0102	5	4.12311	88.5889	5	5	16.1555	20.2731	145.537	57.3149	28.178	32.7567	10
MIN_PERIPHERY2CENTER_DIST_CHR11_a_CHR11_a	2.51801	12.5341	8.55973	9.1211	8.07529	1.06588	10.1549	7.13067	2.91754	2.61861	10.5453	9.49684	6.63028	8.58037	15.8375	7.67195	11.6629	14.2251	15.4299	18.7018	14.2575	15.8783	10.3083	12.0581	8.79758	20.4416	10.6886	15.2085	0.177402	11.3664	12.6637	13.2333	3.20019	5.08877	10.7052	8.00566	13.932	10.1514	10.6862	9.08371	8.82363	17.9121	1.73145	11.8573	13.8647	1.20306
MIN_PERIPHERY2CENTER_DIST_CHR11_a_CHR11_b	21.5357	48.2683	22.0267	35.5855	35.526	136.442	83.7438	84.1652	18.5204	38.0314	70.4557	49.0465	81.0839	23.7359	44.1937	16.2334	91.4741	35.5304	33.9483	151.147	88.9542	61.6863	39.0541	69.0866	36.7569	130.397	51.3787	59.3718	170.112	72.5387	62.9995	25.4648	96.6819	92.9538	22.3258	22.9509	113.478	30.5104	23.883	56.7668	38.5654	162.194	79.9114	65.1574	72.5732	34.9873
MIN_PERIPHERY2CENTER_DIST_CHR11_b_CHR11_b	7.18817	4.68901	4.40564	3.34861	2.55576	3.86874	3.39513	2.51455	8.01006	3.44807	2.68421	7.19746	9.52333	4.24894	2.94169	10.4337	3.19108	11.916	5.00889	18.7686	10.6082	0.171313	11.9744	8.82342	4.31561	10.6773	1.31487	7.96168	0.252348	11.9645	10.6046	11.7857	14.4131	13.0443	8.51269	6.43435	13.7108	9.74124	7.78417	11.399	7.94144	3.55136	5.16608	9.13437	6.89846	1.73824
MIN_PERIPHERY2CENTER_DIST_CHR11_b_CHR11_a	30.623	47.6132	21.3995	35.7802	36.5579	143.028	70.5447	75.2601	25.2632	35.7358	59.0716	38.8084	90.5166	41.7105	34.3764	15.4015	79.6521	37.2874	27.3334	149.648	96.0789	67.3954	34.4719	65.6571	55.6833	123.346	49.8507	61.6026	162.222	65.7548	71.5092	31.2782	98.189	94.8391	30.7803	21.2289	118.531	34.2264	26.4818	47.2829	61.9965	179.51	101.036	57.052	68.0158	36.3891
MIN_PERIPHERY2CENTER_DIST_CHR11_a_CHR11_a	2.51801	12.5341	8.55973	9.1211	8.07529	1.06588	10.1549	7.13067	2.91754	2.61861	10.5453	9.49684	6.63028	8.58037	15.8375	7.67195	11.6629	14.2251	15.4299	18.7018	14.2575	15.8783	10.3083	12.0581	8.79758	20.4416	10.6886	15.2085	0.177402	11.3664	12.6637	13.2333	3.20019	5.08877	10.7052	8.00566	13.932	10.1514	10.6862	9.08371	8.82363	17.9121	1.73145	11.8573	13.8647	1.20306
MIN_PERIPHERY2CENTER_DIST_CHR11_a_CHR11_b	21.5357	48.2683	22.0267	35.5855	35.526	136.442	83.7438	84.1652	18.5204	38.0314	70.4557	49.0465	81.0839	23.7359	44.1937	16.2334	91.4741	35.5304	33.9483	151.147	88.9542	61.6863	39.0541	69.0866	36.7569	130.397	51.3787	59.3718	170.112	72.5387	62.9995	25.4648	96.6819	92.9538	22.3258	22.9509	113.478	30.5104	23.883	56.7668	38.5654	162.194	79.9114	65.1574	72.5732	34.9873
MIN_PERIPHERY2CENTER_DIST_CHR11_b_CHR11_b	7.18817	4.68901	4.40564	3.34861	2.55576	3.86874	3.39513	2.51455	8.01006	3.44807	2.68421	7.19746	9.52333	4.24894	2.94169	10.4337	3.19108	11.916	5.00889	18.7686	10.6082	0.171313	11.9744	8.82342	4.31561	10.6773	1.31487	7.96168	0.252348	11.9645	10.6046	11.7857	14.4131	13.0443	8.51269	6.43435	13.7108	9.74124	7.78417	11.399	7.94144	3.55136	5.16608	9.13437	6.89846	1.73824
MIN_PERIPHERY2CENTER_DIST_CHR11_b_CHR11_a	30.623	47.6132	21.3995	35.7802	36.5579	143.028	70.5447	75.2601	25.2632	35.7358	59.0716	38.8084	90.5166	41.7105	34.3764	15.4015	79.6521	37.2874	27.3334	149.648	96.0789	67.3954	34.4719	65.6571	55.6833	123.346	49.8507	61.6026	162.222	65.7548	71.5092	31.2782	98.189	94.8391	30.7803	21.2289	118.531	34.2264	26.4818	47.2829	61.9965	179.51	101.036	57.052	68.0158	36.3891
CENTER2CENTER_CHR11_a_CHR12_a	29.6647	126.925	159.876	196.157	196.097	77.3357	69.8646	23.1322	74.3072	106.674	69.2073	68.5537	106.047	92.5537	98.681	22.1292	140.974	146.001	55.9424	120.332	104.979	81.5372	63.9841	114.754	163.046	159.995	87.2478	18.4808	138.473	104.901	47.8798	78.7466	102.309	127.049	51.1908	80.017	71.6597	108.025	69.361	116.276	226.432	153.364	83.3856	241.291	159.344	163.18
CENTER2CENTER_CHR11_a_CHR12_b	25.0644	172.723	131.686	124.361	124.417	75.8249	102.569	163.515	53.5536	67.9647	144.884	54.7663	119.611	75.4378	118.339	54.924	155.742	116.819	113.888	242.827	116.221	50.606	38.6481	44.5208	84.253	204.22	51.7678	112.802	66.1231	110.705	181.374	42.8954	179.726	167.986	91.5946	28.3818	157.027	143.896	90.5255	99.0862	187.734	188.611	128.55	215.717	67.3381	57.8715
CENTER2CENTER_CHR11_b_CHR12_b	67.3355	237.09	170.833	85.6203	85.9129	147.015	7.32191	168.168	28.5206	120.52	177.922	59.6154	176.941	108.789	178.509	33.1197	50.4313	120.377	84.8836	65.959	50.7579	129.971	28.1819	88.8849	129.002	234.888	111.749	113.112	164.138	175.915	93.2893	92.939	149.461	180.236	125.003	71.9396	33.4143	205.321	48.4595	150.805	128.577	79.778	111.908	123.214	70.5189	90.8993
CENTER2CENTER_CHR11_b_CHR12_a	24.7748	191.894	198.155	131.762	131.794	112.241	48.0714	89.7308	91.538	144.751	65.5673	122.899	198.703	147.786	161.742	22.9701	57.9698	212.34	50.4987	88.0336	25.7669	161.334	91.6111	38.1478	246.164	180.481	58.3013	93.6852	80.4879	115.344	126.905	94.8662	151.73	225.423	66.7448	94.6039	117.504	173.294	42.3802	32.9312	145.784	74.2859	117.482	149.261	97.1607	108.881
MIN_PERIPHERAL_DIST_CHR11_a_CHR12_a	0	62.5939	102.479	134.644	135.152	0	20.8806	0	17.4929	47.634	20.8087	17.0294	52.0384	0	29.1548	0	92.6822	55.0727	11.6619	52.0961	49.5177	27.7309	26.0192	69.7065	70.6045	81.0679	38.2753	0	60.075	49.679	0	28.1603	35.819	35.4683	2	25.2982	26.0768	20.9045	4.24264	55.4437	151.397	91.351	11.5758	171.826	86.406	96.7626
MIN_PERIPHERAL_DIST_CHR11_b_CHR12_b	24.6982	181.945	135.074	37.2693	37.4967	86.3771	0	101.242	1	37.5367	133.918	8	112.929	50.3587	121.647	0	2	64.6607	35.4683	0	0	78.3135	0	47.0425	43.9432	165.024	52.7731	64.0703	78.2943	134.588	32.2025	48.5489	103.247	101.469	68.2569	18.1108	0	140.039	0	40.2244	55.6148	10.2956	23.1084	45.8148	10.0499	34.8282
MIN_PERIPHERAL_DIST_CHR11_a_CHR12_b	0	119.419	83.4865	72	73	10.4881	42.1545	106.986	19	3.60555	95.5196	6	61.8142	17.4642	66.6033	23.8537	118.106	58.9406	67.0746	158.376	68.8622	0	3.16228	3.16228	25.0799	139.201	0	12.8063	0	67.4833	114.856	0	132	93.0269	32.5576	0	93.3702	47.9479	38.4188	21	102.083	134.629	33.0151	140.787	0	0
MIN_PERIPHERAL_DIST_CHR11_b_CHR12_a	0	114.861	152.715	78.6257	78.6257	21.4009	0	39.2938	45.6508	72.7186	12.1655	72.5672	115.676	98.8585	74.4245	0	11.1803	135.185	0	42.0476	0	107.615	47.5184	3.60555	177.598	97.9234	0	35	42.0119	76.0132	35.623	51.4684	93.043	150.326	18.0278	34.7275	68.9493	91.5041	0	0	87.4586	10.6302	33.8379	82.7647	40.8534	41.4849
MIN_PERIPHERY2CENTER_DIST_CHR11_a_CHR12_a	6.97316	95.7057	127.172	158.858	159.312	29.6141	52.767	1.99632	32.6372	70.1528	45.687	43.1109	85.8959	33.4719	74.6621	3.0329	121.421	94.3142	30.7599	86.7706	74.355	41.6334	43.0468	97.3841	105.465	125.115	60.191	1.84234	111.844	81.1373	6.90703	62.0018	62.4686	80.8081	28.6175	53.7973	47.5732	65.3997	41.3518	79.2232	180.114	115.162	54.234	210.201	125.028	127.102
MIN_PERIPHERY2CENTER_DIST_CHR11_a_CHR12_b	2.52935	141.572	99.4152	92.2913	92.4274	40.1966	80.4517	138.17	33.3187	33.5715	121.68	28.0025	102.318	49.7197	94.004	43.3683	137.243	85.5656	89.5282	212.26	87.5902	11.7033	21.6876	24.8346	53.3543	169.28	30.6359	53.3676	22.9428	86.8295	141.531	11.2327	152.59	136.906	54.6026	2.60926	127.299	83.3801	65.0353	42.645	140.612	150.305	88.7474	187.947	34.053	11.9031
MIN_PERIPHERY2CENTER_DIST_CHR11_b_CHR12_b	49.9495	198.423	152.268	63.8931	66.4631	121.513	3.93424	128.352	14.5264	82.8847	152.4	40.5359	148.451	86.5278	150.218	13.0854	26.625	95.385	63.4018	38.5133	12.5142	94.7877	5.96887	74.1075	100.146	192.364	86.75	86.1077	131.673	154.728	69.3044	72.5222	127.318	143.272	97.2714	46.8716	11.4618	169.008	20.4427	99.2289	99.2506	41.2246	64.3873	91.8101	31.7437	63.6549
MIN_PERIPHERY2CENTER_DIST_CHR11_b_CHR12_a	10.6842	153.934	179.921	101.007	100.959	68.473	17.6115	60.7253	76.0035	104.293	34.9614	99.5918	173.054	132.744	123.32	5.83383	38.7952	177.38	12.6109	63.0334	9.88166	124.489	65.9305	25.1755	209.809	137.536	28.7069	65.6954	64.7808	96.1514	96.1952	72.3975	125.334	174.226	37.4032	59.125	93.7329	139.003	18.2972	11.3817	114.257	41.276	85.1613	120.652	75.2512	78.7993
MIN_PERIPHERY2CENTER_DIST_CHR12_a_CHR11_a	12.7196	89.9588	134.978	172.322	172.344	30.4161	38.4261	3.22845	51.2775	84.3632	41.331	42.1809	69.9746	57.6151	51.8438	10.687	112.199	105.148	37.8564	85.4011	80.2566	67.8136	44.1405	87.2922	125.993	115.623	64.528	2.39565	85.1701	72.9564	29.7565	46.5562	70.194	92.9994	19.4092	55.0564	50.5829	62.7168	31.0192	88.6723	197.08	128.372	46.9353	202.913	121.839	128.16
MIN_PERIPHERY2CENTER_DIST_CHR12_a_CHR11_b	7.60771	155.681	172.524	108.871	108.892	68.1563	24.4606	66.8354	60.7869	113.922	42.4341	95.8447	142.584	113.074	112.886	5.25891	31.2004	170.385	10.0854	68.288	5.77325	145.151	75.451	15.5854	215.024	140.972	21.1116	62.854	52.6249	93.4433	66.8988	74.7731	120.196	202.247	47.83	62.5652	92.4918	126.259	9.87992	11.7457	119.586	50.3052	62.6947	110.882	56.8647	69.0386
MIN_PERIPHERY2CENTER_DIST_CHR12_b_CHR11_b	42.6045	217.759	154.598	60.7096	60.5939	115.087	7.43749	142.281	13.352	76.9203	159.192	33.9123	140.579	74.5021	150.388	19.1616	27.7654	89.2748	50.9875	25.3866	35.8222	112.872	9.79025	62.2283	68.41	206.663	79.1307	94.3242	103.9	155.051	70.167	68.6713	125.326	142.48	97.7579	47.0263	7.62255	176.296	20.6246	86.2555	85.5024	51.1756	76.0737	76.5079	45.5102	62.7875
MIN_PERIPHERY2CENTER_DIST_CHR12_b_CHR11_a	5.99822	148.141	115.382	102.177	103.124	52.8833	64.6532	132.586	41.2462	39.3212	118.865	34.2287	78.7812	42.2866	89.9057	37.4148	137.176	92.0842	90.5832	189.567	98.2973	28.6353	20.4762	19.7903	58.9198	173.964	14.5483	72.76	41.3606	91.0802	158.162	18.9597	159.223	125.095	67.5553	6.92252	123.367	114.504	62.483	68.8271	149.347	173.416	68.0379	169.298	20.8828	35.0357
CENTER2CENTER_CHR11_a_CHR16_a	74.4012	49.0862	73.3791	21.4469	18.6203	55.5297	115.983	156.368	67.3509	69.6647	70.8176	66.0825	51.9023	46.3128	48.5659	52.3948	117.374	52.7058	94.0419	121.123	155.691	30.1046	25.2537	39.5307	62.9822	42.2703	22.2887	125.378	84.9605	57.1443	45.081	61.346	146.496	109.594	98.2952	58.7185	20.4869	33.4585	35.9975	135.538	106.311	84.0223	240.585	163.837	104.051	48.1731
CENTER2CENTER_CHR11_a_CHR16_b	43.3005	144.902	41.4809	76.9743	75.8451	108.108	94.4951	98.0177	93.8364	88.5288	62.6166	72.4625	90.7957	87.644	66.7627	43.0182	88.1285	67.6358	125.81	8.6701	95.7482	145.929	122.954	80.5629	162.815	156.553	31.5846	165.125	182.116	74.6137	85.3322	35.7008	111.448	141.228	134.849	80.3729	72.2878	71.6534	45.5279	74.7101	93.548	121.261	149.696	96.3863	27.3012	42.2103
CENTER2CENTER_CHR11_b_CHR16_b	43.0971	207.947	79.7505	55.7876	53.549	91.5449	78.4461	89.0291	68.9743	25.7913	59.938	61.2074	191.325	141.189	115.391	30.6948	58.2948	122.087	141.804	182.523	80.0662	94.2109	85.0629	71.343	248.769	32.8179	49.7106	203.303	68.2284	36.6828	24.7556	67.6813	26.807	34.192	170.561	36.231	103.796	38.3988	45.2033	26.3768	42.6869	131.735	93.1697	89.7935	83.8864	63.9115
CENTER2CENTER_CHR11_b_CHR16_a	69.7382	54.7727	111.019	86.8075	85.6575	190.986	222.207	203.036	38.7239	52.0156	64.4746	98.4912	144.91	101.772	115.603	43.0573	72.484	95.0123	113.82	72.3129	41.7472	120.135	28.8279	47.0335	127.447	136.875	70.326	186.353	274.792	116.823	76.2139	83.231	123.758	55.6637	138.072	104.27	141.814	93.9544	77.5944	49.2144	120.592	116.006	147.004	69.6739	49.9154	51.9344
MIN_PERIPHERAL_DIST_CHR11_a_CHR16_a	13.9284	0	26.9258	0	0	1	58.6003	90.7194	22.6936	24.5968	30.8058	27.4591	5.38516	0	2	25.0799	85	0	47.4236	63.6946	103.836	0	0	0	0	0	0	41.4849	9.43398	5.83095	0	32.6497	82.0244	38.4967	23.1948	0	0	0	0	53.2635	17.1464	30.8221	189.695	98.6154	29.8329	0
MIN_PERIPHERAL_DIST_CHR11_b_CHR16_b	12.0831	124.161	42.8019	21.4243	21.095	24	24.5968	16.2788	41.5933	0	18	28.4253	145.907	106.123	60.8769	0	7.28011	62.9682	86.1162	125.399	29.8329	12.0831	56.0089	37.2156	192.909	0	12	149.087	42	0	0	27.5862	0	0	123.045	0	53.7587	0	0	0	0	82.7587	16.4012	45.618	18.5742	4.24264
MIN_PERIPHERAL_DIST_CHR11_a_CHR16_b	0	70	0	33.8379	32.249	35.171	31.8277	47.1275	58.0775	50.6063	30	31.0645	53.6004	20.3961	25.9615	9.21954	45	0	87.3213	0	51.2445	85.9069	88.2043	42.0119	86.4002	95.2733	0	63.7809	114.952	23.8537	13.6015	0	65.947	72.111	75.452	4.12311	17	7.28011	0	11.1803	32.9545	68.4763	94.7523	50.6952	0	0
MIN_PERIPHERAL_DIST_CHR11_b_CHR16_a	32.9849	0	75.452	34.8425	33.3766	120.524	149.452	131.518	9.84886	0	22.4722	56.4358	98.7269	69.8785	56.5155	7.81025	24.6982	40.3113	50.3289	17.4642	0	75	0	0	51.0882	70	30.8707	134.373	200.002	76.9675	20.025	42.2019	73.4983	0	87.0919	35.8608	79.196	24.2281	38.833	4	59.4811	76.5572	80.7775	3	0	0
MIN_PERIPHERY2CENTER_DIST_CHR11_a_CHR16_a	33.5535	5.31183	41.3237	3.86841	2.02859	41.2605	92.7734	119.027	45.1616	41.6704	53.9239	41.1062	32.8579	3.51012	23.5774	37.7596	96.6802	21.3011	69.1353	90.9664	124.832	11.7218	10.2897	23.1219	25.5628	8.71704	0.549149	70.1259	50.1101	31.1543	6.34639	44.4898	120.938	66.6823	55.889	30.688	2.88382	1.53109	9.90247	98.4266	57.8158	48.3442	206.494	134.093	68.7376	6.73145
MIN_PERIPHERY2CENTER_DIST_CHR11_a_CHR16_b	8.68849	113.367	11.6768	45.6431	45.4954	60.6963	68.1734	81.1426	70.0058	63.3498	41.94	52.0468	67.6257	39.952	42.1645	23.5745	67.6351	22.4973	100.768	11.3445	67.315	111.022	101.207	62.4182	104.803	127.29	9.36784	96.6308	155.681	57.0196	43.196	18.8468	85.5763	96.2585	93.5072	45.8291	48.3712	41.5115	17.2351	36.9924	55.4405	83.6625	116.34	67.4813	7.49138	13.9612
MIN_PERIPHERY2CENTER_DIST_CHR11_b_CHR16_b	25.8357	169.241	60.6163	36.3084	32.9761	44.2556	51.5913	46.2863	55.1939	15.5434	28.3199	45.6115	166.886	124.824	76.6949	13.7125	25.2758	88.9733	101.804	152.49	51.2745	31.7795	67.7294	51.7361	212.3	5.22711	24.6022	178.96	67.9106	17.0077	5.21329	45.3241	5.90162	16.7323	142.944	9.05556	79.587	10.0121	17.8528	3.99268	7.03643	98.175	34.5394	65.4965	48.1831	38.936
MIN_PERIPHERY2CENTER_DIST_CHR11_b_CHR16_a	52.5004	16.0535	92.048	54.2818	54.0931	159.763	185.958	155.931	24.9757	18.2636	39.9972	78.4383	120.919	87.8769	79.0668	25.7726	45.1776	63.5516	72.1159	42.4612	16.6308	96.7717	11.3286	26.1687	93.8869	96.2435	44.3409	163.168	240.117	94.905	46.2922	61.4733	101.792	16.8213	112.369	76.8887	116.966	58.3138	55.7014	14.7671	84.2557	97.3723	94.3976	40.1555	25.7536	24.262
MIN_PERIPHERY2CENTER_DIST_CHR16_a_CHR11_a	56.4094	18.3031	57.4736	15.0012	11.427	34.5364	79.8666	129.889	44.95	53.6039	47.4507	51.1073	25.3935	28.7498	26.8026	38.1418	105.154	21.9722	72.2245	93.7798	134.945	10.3306	12.4013	11.3781	10.0401	19.4419	2.73865	99.0623	43.5607	31.8123	22.6616	49.4338	110.138	82.0674	67.6829	24.4293	5.40516	9.01392	22.6681	87.3479	57.0436	65.6094	222.057	126.655	63.2309	5.54886
MIN_PERIPHERY2CENTER_DIST_CHR16_a_CHR11_b	50.5281	19.6319	93.8456	63.4815	61.6538	150.54	185.868	179.036	22.209	30.8217	46.6384	73.2122	125.034	84.328	93.2067	26.1667	50.1507	73.2947	92.3201	47.3359	16.87	95.9195	18.2277	16.9845	88.0688	109.698	54.2214	157.537	234.609	98.5706	52.8911	65.3765	95.1876	36.731	110.425	68.834	103.913	59.0497	63.7923	23.5264	95.271	93.0552	130.783	33.8149	16.8789	27.7423
MIN_PERIPHERY2CENTER_DIST_CHR16_b_CHR11_b	28.4245	164.062	61.5142	42.7826	41.0769	67.8518	50.6035	64.2721	55.7053	14.2467	49.2262	44.4175	170.492	122.028	99.5326	14.3737	41.3364	98.0901	126.169	155.286	58.8102	71.2685	73.0392	56.0957	229.204	16.7843	35.5657	173.246	42.0008	17.4612	4.23937	51.3225	11.154	17.4301	151.573	14.1594	78.0653	18.7198	27.1491	3.42164	23.7151	117.13	71.2486	69.4583	51.0653	30.4364
MIN_PERIPHERY2CENTER_DIST_CHR16_b_CHR11_a	22.5793	102.204	22.2241	64.6744	63.1558	86.3346	56.765	62.7445	81.7387	74.2677	50.3681	51.3421	73.7648	67.6884	50.1832	28.5406	65.3767	35.4796	112.333	3.47954	81.0938	121.478	110.564	60.4967	144.545	124.53	10.8749	131.489	141.355	47.7558	57.4093	16.612	89.7463	117.978	116.461	39.0487	40.4269	33.0973	24.7436	46.7497	73.1784	105.945	128.245	80.2783	10.9099	14.2674
CENTER2CENTER_CHR11_a_CHR17_a	93.6059	157.894	66.117	179.93	179.318	30.1857	33.3751	58.7602	71.0084	44.033	70.848	90.6846	65.8564	90.1114	75.0204	44.2643	160.402	32.0135	68.1262	37.1257	20.5064	144.54	118.239	93.5705	107.727	216.885	95.0618	84.3382	66.352	34.601	53.818	85.4838	102.534	188.1	45.4196	100.778	110.342	95.5085	84.8787	104.578	115.903	87.5139	97.969	157.1	114.2	128.338
CENTER2CENTER_CHR11_a_CHR17_b	48.3987	220.257	101.257	154.167	153.887	190.548	121.09	69.9058	23.9727	91.5018	87.6272	141.853	28.4775	73.4178	85.7277	69.8285	34.1134	25.5973	98.4184	24.2517	53.9487	61.7917	85.8362	96.1004	25.6305	133.35	66.7679	52.7442	27.0042	90.4893	96.5424	24.2699	103.755	150.381	119.222	62.5091	64.8534	59.2852	35.0284	159.208	117.132	85.901	39.2078	149.607	62.8596	12.5942
CENTER2CENTER_CHR11_b_CHR17_b	24.2423	265.126	140.148	87.9041	87.7244	83.6154	135.335	49.9888	17.1252	29.1972	79.9559	81.3012	115.913	105.954	126.987	91.8425	93.149	64.2955	58.3082	159.367	128.06	57.7606	70.855	90.7799	72.7735	57.4074	88.7933	65.2302	219.644	15.8938	19.4318	60.5326	17.1594	201.124	161.729	33.4185	82.2302	65.3182	30.0802	63.8417	99.5445	121.433	103.228	94.2968	48.0123	66.3226
CENTER2CENTER_CHR11_b_CHR17_a	92.8779	195.643	85.1646	126.437	125.966	161.186	83.6886	138.963	37.4034	69.1431	40.8369	29.5035	124.028	138.481	140.557	54.2687	90.5297	40.1919	118.473	152.991	111.24	80.0386	93.0126	61.3984	48.3224	152.085	53.5698	107.013	141.053	86.7311	92.9008	114.035	129.269	126.094	33.2393	146.701	39.2591	146.718	84.8641	18.9504	36.0127	119.271	27.8034	81.87	48.9549	64.4073
MIN_PERIPHERAL_DIST_CHR11_a_CHR17_a	0	92.9247	3.98	102.825	102.956	0	0	0	26.9258	0	22.3383	52.811	16	3.98	31.7805	1	107.303	0	28.4429	0	0	79.3851	75.2795	46.9574	26.2488	131.78	48.3632	0	0	0	0	24.0208	20.5183	115.07	0	40.6079	51.2543	0	35.3836	32.7719	0	3.98	28.7228	92.4662	37.6829	44.1814
MIN_PERIPHERAL_DIST_CHR11_b_CHR17_b	0	190.042	94.4934	27.8029	27.0924	30.2324	53.7401	0	0	0	30.8058	30.6757	58.3095	60.7454	69.2315	55.1725	32.573	18.4391	7	101.558	79.9312	0	33.121	56.6127	0	0	40.9145	14.0357	142.947	0	0	1	0	115.849	111.126	0	31.8277	14.4222	0	0	6	85.872	46.3897	29.8329	0	11.0454
MIN_PERIPHERAL_DIST_CHR11_a_CHR17_b	10.4881	146.891	42.5206	91.6297	91.6842	79.0569	31.305	7.81025	0	32.5269	25.7099	96.8194	0	23.0868	39.1152	33.2415	0	0	15.8114	0	11.4017	18.6815	48.2701	56.7891	0	54.3875	17.4642	0	0	31	32.665	0	51.3907	0	45.1774	1	11.4017	0	0	92.2659	32.9849	43.3244	0	82.9699	1.41421	0
MIN_PERIPHERAL_DIST_CHR11_b_CHR17_a	29.95	126.838	37.855	65.8331	64.846	79.555	23.4094	63.1427	2	1	0	0	52.1536	93.6483	86.6141	18.6815	45.0999	0	56.3028	97.6678	58.6941	0	54.3323	3.98	0	55.9106	6.32456	58.5577	47.4763	22.0227	38.7169	57.28	73.6817	37.4299	0	87.1436	0	79.8123	34.1321	0	0	64.6607	0	22.3383	7.28011	0
MIN_PERIPHERY2CENTER_DIST_CHR11_a_CHR17_a	51.847	125.052	41.2486	144.556	144.137	2.22746	14.0033	23.8261	51.4745	16.5235	50.2865	78.0698	43.4671	55.1692	53.3306	27.4448	140.008	7.58686	49.5675	3.63686	1.69501	109.043	95.5549	75.1214	63.4557	183.02	73.0885	21.2376	37.7899	0.549068	0.68948	66.8711	69.27	146.439	9.57274	71.2062	80.4271	16.7879	63.964	66.0827	71.153	49.0673	54.3675	123.832	76.9805	95.7098
MIN_PERIPHERY2CENTER_DIST_CHR11_a_CHR17_b	23.714	186.556	69.4919	117.232	117.608	143.659	81.4061	39.2247	5.78578	67.2059	69.692	125.903	11.9967	48.0612	60.0749	55.0843	12.9916	3.74009	76.4423	3.90732	24.9179	36.4134	62.8546	78.4634	4.51062	103.795	44.6888	8.59799	6.09296	68.5205	55.1148	4.9752	79.727	123.524	76.1887	45.5247	38.6369	8.62578	7.78489	120.314	65.2471	50.7111	14.2282	125.601	27.7749	5.44986
MIN_PERIPHERY2CENTER_DIST_CHR11_b_CHR17_b	6.73703	226.079	119.725	56.6885	56.4302	51.3831	108.162	22.3892	5.45767	18.1224	55.4672	60.6724	91.8145	83.928	89.7254	77.1832	56.45	30.3981	42.241	128.498	101.695	15.3779	51.6664	72.2039	38.2939	15.2171	65.0159	41.275	185.418	2.69237	5.05896	40.7414	3.85478	154.579	136.823	18.2672	57.5299	35.6893	5.03433	10.8346	61.4764	99.0915	78.6699	68.78	7.36899	38.244
MIN_PERIPHERY2CENTER_DIST_CHR11_b_CHR17_a	75.4807	155.23	63.5688	100.944	101.151	117.718	51.0983	93.6076	22.6975	30.4403	11.9555	14.7712	96.8688	121.082	109.034	39.8134	71.2082	9.02174	77.6018	124.302	89.0555	14.0439	75.1756	45.8886	18.2301	118.792	32.1292	82.8619	111.859	58.249	60.3817	90.2373	103.705	99.4726	4.17797	116.495	15.2207	110.571	63.6505	1.47043	16.259	98.2186	7.24808	55.4616	28.968	34.3888
MIN_PERIPHERY2CENTER_DIST_CHR17_a_CHR11_a	17.5856	125.67	42.1371	137.937	137.992	0.77054	9.37188	27.4256	47.8668	12.8003	44.2273	66.9443	37.6225	58.5671	53.7141	19.3401	127.882	7.82796	47.0366	22.4968	4.28771	114.427	99.0713	65.626	62.7844	164.982	68.2835	59.5515	20.7084	13.3194	22.5951	45.4712	61.6657	157.218	8.42668	69.4936	80.2081	64.9578	56.9087	69.5885	45.5621	51.8034	60.4609	124.011	70.9771	88.6644
MIN_PERIPHERY2CENTER_DIST_CHR17_a_CHR11_b	48.0994	167.179	59.6001	88.2585	87.9152	122.523	54.3425	109.287	17.6247	40.7629	16.8646	7.28281	75.4488	110.592	116.535	33.5697	66.7168	18.5924	97.3978	126.772	81.8546	55.0057	72.5341	36.0977	10.539	88.7769	27.25	86.1568	69.4086	50.7976	71.5106	82.8053	98.3973	66.3549	11.4846	114.565	17.7448	115.125	56.1416	3.81525	11.227	89.1368	8.58644	42.6311	27.4622	33.7423
MIN_PERIPHERY2CENTER_DIST_CHR17_b_CHR11_b	3.32222	229.582	113.441	58.2712	57.701	60.3867	81.261	17.5702	3.20589	4.77556	55.351	50.7228	82.7702	82.178	99.588	69.9543	66.938	48.8698	29.4124	132.401	106.75	38.8481	50.6192	77.1483	3.10864	19.5256	62.1231	38.4387	176.143	4.54589	6.38814	21.361	5.84486	168.142	134.03	11.1249	56.475	43.7323	8.93344	37.7805	44.3566	107.101	69.3998	52.4213	24.8802	40.6233
MIN_PERIPHERY2CENTER_DIST_CHR17_b_CHR11_a	26.4163	180.23	74.4277	126.609	125.848	127.923	77.1781	43.7312	1.80585	55.5302	44.8611	111.872	4.28964	49.9102	65.5912	47.94	12.2749	0.869223	37.0554	4.25186	34.8869	41.6973	71.0269	75.1611	1.77966	83.8916	43.133	32.7285	5.027	55.3641	68.0152	10.1084	76.2271	48.3875	89.9046	18.6877	39.6261	26.5553	2.38553	130.544	80.8991	77.5026	27.3702	106.082	35.3778	3.23441
CENTER2CENTER_CHR11_a_CHR18_a	36.7249	181.033	66.117	40.8981	40.9845	65.7494	51.9242	109.018	27.6059	114.961	174.214	65.9593	46.977	40.678	114.73	50.8574	106.261	75.9363	133.512	224.791	102.326	73.1667	75.9867	88.2656	145.283	121.516	23.1139	62.9706	150.62	43.1303	150.589	110.261	81.472	209.461	66.6149	24.2607	18.8281	55.7186	68.6993	156.952	52.3711	57.2348	67.17	149.158	104.446	78.3205
CENTER2CENTER_CHR11_a_CHR18_b	91.4314	20.6702	101.257	227.936	228.216	155.21	48.9921	58.8146	43.6867	104.831	120.731	72.2463	86.4305	100.318	10.9736	100.712	78.001	112.126	69.933	207.428	129.069	26.9984	73.7015	118.57	110.469	59.3218	97.1757	86.7043	94.9889	21.338	144.792	78.9704	110.839	48.531	116.521	78.1492	73.4722	90.7888	72.3683	124.992	202.17	204.654	111.649	263.196	108.849	61.3894
CENTER2CENTER_CHR11_b_CHR18_b	119.632	60.3321	140.148	175.821	176.013	87.4387	64.3937	67.7537	78.0521	162.693	152.288	17.6356	169.597	147.969	61.1745	73.9881	111.185	177.832	119.908	51.5166	21.5565	79.3495	76.6382	59.5498	63.1716	107.147	141.154	30.1231	147.295	101.405	92.4176	103.996	134.268	167.431	147.755	119.459	77.3106	31.2337	84.8731	116.943	138.944	83.3765	113.48	169.369	27.682	57.0204
CENTER2CENTER_CHR11_b_CHR18_a	61.3396	238.88	85.1646	53.8126	53.5605	138.867	156.525	46.3767	53.5823	75.6862	152.855	54.9355	110.939	73.7899	181.041	77.3722	58.3749	146.091	142.051	45.8971	39.6401	75.4155	61.0204	45.7866	79.9639	167.863	84.9846	76.3397	91.8404	68.4728	124.319	151.138	58.8354	176.223	114.303	66.0665	130.312	104.447	101.438	76.715	33.71	160.403	91.449	70.7152	9.86501	40.2735
MIN_PERIPHERAL_DIST_CHR11_a_CHR18_a	0	120.104	18.3848	0	0	0	5.38516	50.01	0	61.2127	134.707	26.3059	9.21954	0	57.6975	18.6011	53.4977	0	77.2593	170.449	40.8044	16.0312	34.1321	51.4296	80.1187	48.8262	0	0	94.8367	2	67.9559	58.3952	30.8707	134.729	12.0416	0	0	0	18.1108	87.7838	0	0	0	64.3894	49.0408	25
MIN_PERIPHERAL_DIST_CHR11_b_CHR18_b	74.2496	5	94.4934	116.319	117.038	35.5246	1	7	51.4004	94.5991	114.079	0	118.49	113.671	1	44.3847	51.6624	130.545	41.7852	12.2066	0	42.45	33.1361	30.0832	0	29.1548	97.8621	0	94.5991	57.7754	39.0128	56.3649	84.386	94.0744	85.3815	58.0172	25.1794	0	39.2683	64.5988	86.9655	19	50.9608	112.223	0	8.48528
MIN_PERIPHERAL_DIST_CHR11_a_CHR18_b	25.9422	0	42.5206	166.027	166.799	77.2399	0	19.4165	8.06226	41.2068	67.4166	47.3814	49.2544	32.8177	0	75.452	34.6555	46.8722	30.3645	135.573	68.3154	0	35.3836	87.9204	46.2385	4.47214	53.4603	41.0122	28.0891	0	81.6027	38.6264	51.6333	0	57.2276	16.2788	23.6009	17.2627	31.9218	65.0999	131.886	147.289	51.4004	202.302	47.2969	0
MIN_PERIPHERAL_DIST_CHR11_b_CHR18_a	0	170.426	37.855	4	6.40312	83.0301	99.985	0	22	25.632	113.781	11.1803	62.7854	31.305	114	48.3736	8.06226	81.3265	66.5883	0	0	28.7576	26.4008	12	0	80.8022	46.3249	17	54.6443	20.8806	74.0135	97.1854	2.23607	124.483	77.3692	4	75.213	29.8998	55.9464	14.2127	0	112.165	33.9706	0	0	0
MIN_PERIPHERY2CENTER_DIST_CHR11_a_CHR18_a	1.28577	149.03	41.2486	11.9282	12.5478	19.2007	25.1586	74.4021	2.45039	88.241	155.75	42.1115	28.2786	13.5574	91.5529	35.2319	86.142	23.463	108.271	195.65	68.0843	37.4308	54.3567	69.6328	101.134	86.7361	4.29795	9.84275	122.381	18.0185	86.2684	86.5458	56.7241	172.504	28.5211	4.86945	0.739437	3.76354	42.8	121.41	6.56592	20.5452	34.3361	126.835	72.0612	42.8832
MIN_PERIPHERY2CENTER_DIST_CHR11_a_CHR18_b	49.4642	1.83776	69.4919	192.747	193.193	108.638	24.5024	40.9085	22.996	69.4185	97.3538	60.103	67.3863	52.8165	11.5841	89.5554	58.7591	58.7722	51.3586	177.21	97.8647	6.87945	51.6306	99.694	69.3709	28.8762	76.5529	58.0534	50.8529	4.16268	94.2748	61.6292	77.0039	18.0952	79.1723	39.2028	44.1823	42.8555	51.0088	96.6973	154.762	166.496	85.3927	232.709	72.1855	19.4156
MIN_PERIPHERY2CENTER_DIST_CHR11_b_CHR18_b	100.85	36.7787	119.725	149.928	150.475	57.5222	26.7638	31.3407	65.549	125.9	127.719	4.63666	143.423	130.681	26.8191	58.0553	74.4171	143.334	78.2868	27.5276	4.66	63.4762	50.7496	45.5591	36.5453	68.5558	118.817	6.0787	117.799	72.5138	61.9368	82.4177	108.208	118.077	119.26	82.3326	52.3843	2.75625	60.605	84.2734	106.606	44.7831	79.3267	140.097	8.71922	27.1276
MIN_PERIPHERY2CENTER_DIST_CHR11_b_CHR18_a	42.319	198.693	63.5688	33.5223	33.9225	109.359	121.756	28.8157	39.023	52.2439	129.632	30.9399	86.0612	56.4415	149.091	65.2007	29.5434	111.992	102.805	14.3683	11.628	49.6064	41.4787	29.9863	22.5169	125.78	59.0672	51.5901	75.3265	46.4117	92.3659	126.838	30.6729	150.644	95.9229	32.9324	105.271	68.1151	76.1825	43.0204	14.2214	139.653	58.6289	41.3111	6.91706	7.6268
MIN_PERIPHERY2CENTER_DIST_CHR18_a_CHR11_a	18.8171	151.878	42.1371	22.6448	22.0802	45.0141	29.4528	87.7081	10.3982	88.6489	153.996	50.4908	26.4906	3.38555	79.9509	34.5232	74.1623	44.9928	102.433	199.381	72.8634	52.7688	58.6397	69.9607	125.929	83.9026	1.87676	43.1055	125.735	25.0369	133.09	81.4616	54.668	170.117	48.7494	4.33765	3.75611	35.4446	44.2893	125.438	19.7876	31.8105	18.4154	92.5353	85.6028	53.6002
MIN_PERIPHERY2CENTER_DIST_CHR18_a_CHR11_b	19.7668	210.137	59.6001	24.773	23.9989	115.741	135.484	17.5106	36.7081	51.3615	136.115	37.6232	87.8671	48.6487	145.744	60.95	37.6367	115.247	104.544	19.402	13.886	54.599	46.0823	28.0028	50.7179	122.997	72.6195	42.2445	71.0519	42.7939	107.188	121.598	28.9285	154.133	96.1072	38.8619	100.318	64.9931	80.4442	41.7501	2.06729	131.849	59.5591	5.77904	6.92235	18.242
MIN_PERIPHERY2CENTER_DIST_CHR18_b_CHR11_b	92.3733	37.7259	113.441	144.255	144.735	66.8737	38.9658	38.7088	63.6158	133.294	137.482	1.48626	144.278	133.381	32.5594	60.0667	88.4804	165.248	85.1206	36.2214	2.65544	59.6106	59.6034	43.0291	39.0743	66.7737	119.757	16.6417	122.563	86.4479	69.662	77.8875	112.049	143.265	114.301	96.3916	49.6891	5.57267	63.7803	104.267	120.377	57.6909	84.4081	140.751	11.8019	37.2156
MIN_PERIPHERY2CENTER_DIST_CHR18_b_CHR11_a	59.65	11.4321	74.4277	202.674	202.717	124.151	0.951538	42.3685	30.5976	75.071	91.343	60.3806	66.9931	84.0795	4.56435	86.8276	53.6591	99.7896	51.7729	165.55	99.8138	4.17261	57.4184	106.531	79.5224	38.5408	74.7453	70.9307	70.1426	1.98433	126.69	55.8003	80.3984	30.4832	87.7784	55.5604	51.5205	63.4475	53.3568	94.988	180.06	185.475	77.8312	233.344	83.6642	34.4776
CENTER2CENTER_CHR11_a_CHR1_a	112.86	165.571	129.215	29.0312	28.9787	200.096	95.7953	79.5023	87.4315	124.666	172.352	89.6863	101.803	49.1281	130.982	99.2481	65.5346	131.221	100.681	306.15	63.4897	55.2447	52.0049	54.5804	55.2334	39.8525	84.5369	32.0941	60.3966	92.4326	22.8017	157.371	126.877	250.442	42.3198	117.813	48.8353	81.277	44.4453	102.699	141.352	47.9497	228.717	174.234	27.8018	140.88
CENTER2CENTER_CHR11_a_CHR1_b	136.939	16.1437	90.9265	44.8369	44.9096	94.7389	107.773	173.986	56.4118	80.2903	88.0005	145.728	49.5981	111.295	70.8204	61.1468	110.118	64.6974	73.2438	184.996	178.388	56.1287	78.2655	29.0994	133.179	158.555	140.3	134.016	86.7855	33.4759	31.6132	82.5936	60.8201	259.07	156.139	85.6047	142.717	137.409	100.179	64.4619	197.401	165.577	262.412	141.406	77.1231	52.5224
CENTER2CENTER_CHR11_b_CHR1_b	123.188	71.8689	122.655	73.9593	73.3623	128.383	210.983	140.907	60.4572	142.15	34.6212	91.6484	167.022	145.918	130.036	48.6798	129.371	127.946	27.1759	65.1227	58.7971	100.169	40.3993	85.6655	42.9724	214.629	108.512	156.611	257.584	126.036	106.56	133.11	73.3284	206.671	198.801	40.264	47.3208	71.8471	103.312	157.646	148.412	32.0244	176.291	92.4157	52.7094	106.594
CENTER2CENTER_CHR11_b_CHR1_a	67.5779	216.37	164.641	47.6351	48.121	35.7547	194.587	158.5	72.1907	104.152	168.58	74.9074	131.387	77.8661	196.273	74.3634	132.696	181.287	129.548	127.962	77.9617	139.842	23.4094	128.135	39.0548	128.387	111.307	101.454	145.523	138.607	124.718	192.041	78.8924	148.228	88.9475	163.535	176.876	45.9158	81.3059	130.669	125.249	192.701	116.885	108.446	99.106	77.6472
MIN_PERIPHERAL_DIST_CHR11_a_CHR1_a	58.0172	95.6086	69.2315	0	0	109.366	31.9061	8.94427	29.0689	68.1542	123.329	35.6931	43.2897	0	54.4885	49.7695	20.8806	49.3457	40.3113	243.647	7	9.48683	24.0416	16.1245	0	0	19.4165	0	0	41.4367	0	99.4937	57.6975	143.558	0	16	0	0	0	29.6985	52.8961	3	150.26	117.047	0	63.3877
MIN_PERIPHERAL_DIST_CHR11_b_CHR1_b	75.5116	12.0831	73.9324	25.9615	24.3516	74.7128	150	73.7835	28	85.7263	0	30.3645	112.009	91.1373	42.5793	0	77	70.3491	0	7.2111	0	29	0	32	0	141.849	56.3028	104.183	186.005	71.5122	36.6742	80.6226	23.4307	141.891	133.304	0	0	0	47.8957	53.7959	74.027	0	82.7587	2.82843	0	31.8277
MIN_PERIPHERAL_DIST_CHR11_a_CHR1_b	73.6817	0	27.2029	0	0	29.4788	52	112.548	1	24.7386	23.2594	86.1916	0	53.0943	0	2.82843	64.4127	3	15.8114	113.433	104.528	4.12311	50.3289	0	26.7955	89.8332	92.7631	30.4138	16.4012	0	0	20	0	173.672	74.3707	0	87.1206	43.0116	46.8615	0	108.692	103.644	186.497	59.8749	1	0
MIN_PERIPHERAL_DIST_CHR11_b_CHR1_a	18.0278	141.326	121.016	0	0	0	125.32	65.6734	25.6125	44.5533	120.702	19.4165	60.44	33.7491	112.33	24.7386	64.7302	118.089	39.8121	62.8172	20.2485	93.9095	0	93.6056	0	64.4515	58.5577	23.3452	64.1483	81.3449	53.4696	128.507	10.0499	71.8053	27.7309	63.8905	112.872	0	0	39.975	40.2616	120.884	40.8044	43.2897	12.4499	1
MIN_PERIPHERY2CENTER_DIST_CHR11_a_CHR1_a	86.6173	132.213	98.0572	12.1087	13.1372	151.442	77.5843	38.9483	59.9465	95.8175	151.929	63.3286	81.1903	19.8958	108.38	81.913	48.0289	85.6812	77.7524	276.6	35.7324	35.4877	39.0042	37.8967	7.28219	10.9671	63.4969	9.11181	32.2926	66.424	2.61055	134.136	103.761	206.773	17.0632	88.9449	26.0716	26.4563	20.0857	58.4844	89.481	25.809	189.235	151.723	6.24866	111.469
MIN_PERIPHERY2CENTER_DIST_CHR11_a_CHR1_b	96.4592	2.07661	63.4696	17.3009	17.1179	50.4331	79.2331	155.313	26.4501	47.1353	67.6015	127.129	11.7872	81.9943	44.9884	41.4954	90.9435	27.8733	52.7815	154.528	147.081	28.2827	64.287	9.61474	78.3965	122.369	122.371	65.8087	47.1864	11.5151	3.14012	50.1013	30.2177	219.892	112.015	60.5358	113.669	94.5153	76.501	26.0328	147.733	134.332	229.566	108.614	41.6656	26.1952
MIN_PERIPHERY2CENTER_DIST_CHR11_b_CHR1_b	106.36	38.2931	101.958	52.6687	52.9641	101.689	177.242	109.28	49.2459	108.327	8.75418	65.8771	139.728	122.972	101.777	31.4114	94.5011	96.7287	12.6235	42.4984	43.0858	58.762	21.2367	69.639	12.0593	171.858	86.8779	131.072	224.519	98.5729	67.9591	111.054	44.7649	180.05	173.88	8.70441	28.8605	35.0506	77.1592	104.12	116.69	17.1601	120.487	54.9926	17.0843	82.1778
MIN_PERIPHERY2CENTER_DIST_CHR11_b_CHR1_a	45.9552	176.786	145.156	13.5465	14.5319	11.8352	156.319	111.57	59.8996	76.4524	144.444	45.7382	102.757	57.1031	165.113	60.458	94.808	150.108	86.2153	95.84	61.7261	121.331	5.77606	111.795	6.18117	88.2982	93.0777	81.3464	116.073	119.51	90.2156	169.222	57.4335	120.515	71.0931	134.1	151.912	25.1338	56.7944	85.5077	87.4678	170.31	76.8526	81.5395	63.9347	54.1889
MIN_PERIPHERY2CENTER_DIST_CHR1_a_CHR11_a	83.1632	129.021	101.746	8.41775	6.26078	157.409	54.917	45.0387	54.2795	96.6175	144.884	61.7987	67.3401	17.1004	78.1498	64.7647	39.7617	97.1704	65.7752	272.931	31.5041	29.4255	38.2705	32.378	19.5532	6.97615	44.3169	9.50338	29.5594	67.4463	5.31074	121.357	82.4551	186.68	8.02069	44.4235	4.52475	30.8032	18.1714	71.5719	104.358	27.6911	191.253	140.066	3.92503	100.313
MIN_PERIPHERY2CENTER_DIST_CHR1_a_CHR11_b	38.9677	180.395	139.342	13.6727	11.8817	9.62879	161.198	113.101	39.1543	71.5348	144.632	48.398	88.9808	49.7726	145.254	38.2636	102.356	149.427	80.7557	94.7882	34.6512	111.55	5.00056	109.494	6.06372	103.563	76.6658	53.518	79.2867	98.6835	86.098	151.622	30.7378	98.476	46.3765	86.418	137.661	8.08497	28.0018	75.3264	77.9267	139.902	76.2891	71.5148	46.2453	39.2238
MIN_PERIPHERY2CENTER_DIST_CHR1_b_CHR11_b	90.4289	36.2976	95.765	45.7429	42.8215	100.973	183.306	103.117	40.4811	118.845	5.90878	61.6174	137.91	115.806	74.2203	6.18429	111.453	97.2605	10.2759	33.2703	17.516	73.7994	24.6751	52.8565	4.97285	184.374	77.7799	131.872	219.327	100.068	74.526	102.493	48.088	169.141	159.019	6.64675	3.89001	18.3405	73.3995	108.501	104.814	9.40729	134.306	41.8232	10.7023	54.8496
MIN_PERIPHERY2CENTER_DIST_CHR1_b_CHR11_a	115.258	4.20035	57.8543	20.639	20.7673	75.0907	80.7133	131.743	30.1902	57.0266	42.9782	106.397	23.0788	88.9254	10.9588	20.8134	84.7703	42.1943	36.4983	143.858	135.805	28.9653	66.7339	8.90954	93.1402	126.272	112.368	98.0449	56.923	11.3975	10.273	51.7843	30.4625	208.838	118.481	20.0566	116.108	81.8069	72.4942	22.5299	157.17	135.316	220.207	93.3038	36.0618	21.5049
CENTER2CENTER_CHR11_a_CHR4_a	103.248	77.3041	96.5575	147.519	147.538	136.375	66.4959	143.8	85.4954	49.2906	192.539	28.9087	88.2765	94.9532	132.237	80.0809	211.632	69.3853	3.19546	205.411	50.057	48.6284	76.3362	126.171	0	146.341	73.6266	198.308	169.231	55.813	111.624	89.2578	116.541	133.296	17.452	76.4993	58.9199	64.6227	85.5978	22.2201	70.8198	83.3026	137.739	116.269	88.4878	80.3569
CENTER2CENTER_CHR11_a_CHR4_b	132.76	161.076	129.938	246.868	246.921	39.5417	52.9062	67.3083	140.808	148.027	104.656	41.9396	91.5935	88.4136	66.7427	35.2501	53.1122	128.93	104.846	70.0023	142.02	71.8677	35.5273	56.4844	92.2342	66.5988	77.3859	161.857	103.529	71.8792	52.3337	46.1361	109.927	107.439	113.545	117.367	39.8939	120.516	77.8788	122.777	180.122	120.427	195.008	144.549	28.0949	160.042
CENTER2CENTER_CHR11_b_CHR4_b	88.1147	223.161	167.853	197.388	197.495	147.384	141.602	85.5346	172.472	84.9087	31.0579	44.9201	158.365	120.686	125.087	39.0899	59.296	188.882	108.188	110.265	59.6844	29.8673	53.0996	60.76	0	105.719	77.4448	231.591	291.301	83.7884	155.621	96.5117	170.889	53.7285	133.418	162.821	109.242	183.234	98.2561	205.647	94.654	182.84	89.9655	120.45	120.909	114.728
CENTER2CENTER_CHR11_b_CHR4_a	62.7663	62.1858	132.127	90.0284	90.1918	57.3017	171.446	56.7514	120.61	23.4287	194.861	65.2995	119.649	144.76	115.075	53.2858	147.619	128.387	53.8823	34.8067	80.7515	137.442	41.8225	55.8015	92.2342	124.573	131.927	249.132	71.3692	142.033	123.736	85.4232	106.508	216.702	49.9486	122.361	89.9161	109.601	76.2764	94.8638	121.127	205.88	129.415	41.1086	45.2987	34.429
MIN_PERIPHERAL_DIST_CHR11_a_CHR4_a	44.6542	14	39.0513	84.0179	84.5104	66.1362	0	82.807	0	0	152.434	0	8.06226	25	84.5104	39.4081	155.332	0	0	140.73	0	0	28.178	68.4251	0	54.8726	10.7703	108.977	59.3043	0	17.088	29.1548	54.0833	54.148	0	10.198	7	0	23.4307	0	0	34.5254	61.131	52.3355	48.8774	0
MIN_PERIPHERAL_DIST_CHR11_b_CHR4_b	45.3542	161.012	107.912	149.429	149.78	65.5134	70.214	28.1603	128.382	19.4165	0	2.23607	111.14	71.7844	53.2353	0	0	123.065	37	48.1041	0	0	11.4017	13.0384	0	28.7576	16.0312	168.716	227.702	37.9473	94.921	54.7083	102.201	0	68.884	104.005	55.9732	83.006	39.2173	121.219	23.2809	123.527	18.868	34.5543	64	12.0416
MIN_PERIPHERAL_DIST_CHR11_a_CHR4_b	88.4816	102.108	69.4694	183.158	183.178	0	0	0	75.06	80.1124	63.561	7.81025	40.2616	32.0156	9.84886	0	0	47.3814	33.5261	0	84.5104	12	0	15	5	1	4	77	52.0096	20.5913	0	0	23.3452	21.6333	65	61.0328	0	8.06226	32.6497	21.9545	88.295	69.728	130.572	70.9225	0	59.6238
MIN_PERIPHERAL_DIST_CHR11_b_CHR4_a	4	2.82843	85.44	30.0167	30.0167	3.60555	74.8131	8.06226	44.5533	0	151.924	22.8473	69.4694	80.5357	67.0671	7.81025	99.0858	56.7362	1	0	16	71.1126	0	16.1245	5	37.855	68.3081	194.147	49	77.8332	45.793	26.0768	53.4603	130.238	5	54.571	43.0813	11.6619	24.7588	2	59.397	153.89	43.4626	0	0	0
MIN_PERIPHERY2CENTER_DIST_CHR11_a_CHR4_a	77.6695	33.5405	65.2567	111.793	112.126	85.3961	39.2975	110.097	56.7937	29.8513	171.32	3.09616	63.4231	55.6036	109.818	68.4424	190.591	22.6023	12.6028	174.518	19.6816	12.8056	57.4483	107.885	8.79758	112.104	52.2396	135.298	139.453	33.5223	41.3353	67.2182	92.3082	96.026	1.81534	44.874	30.9188	1.20083	56.6215	5.61271	28.9446	61.0004	94.5898	83.6167	63.4746	37.4787
MIN_PERIPHERY2CENTER_DIST_CHR11_a_CHR4_b	109.478	129.399	99.0198	212.989	213.086	0.971292	12.5988	30.0733	105.102	122.121	88.0085	23.0186	67.913	64.1105	45.2947	18.0328	32.6226	78.0557	79.3132	41.2828	113.157	38.0525	13.8891	37.5737	36.7569	31.3076	51.8077	116.804	69.0135	46.7139	14.2593	17.6512	68.3884	64.4467	85.9832	83.1555	15.6298	63.8192	59.9816	49.7304	132.198	90.3009	156.929	115.055	6.61859	119.378
MIN_PERIPHERY2CENTER_DIST_CHR11_b_CHR4_b	68.2063	185.206	144.915	172.301	173.007	103.615	109.242	60.1546	158.137	56.982	16.3674	26.1617	131.837	100.715	86.1826	19.3156	34.7149	155.207	70.0742	80.4404	22.1627	13.6916	27.821	37.3482	4.31561	70.8243	49.9859	209.178	255.974	66.6203	118.323	74.5455	144.672	13.5439	104.438	127.475	84.4504	147.126	69.6742	150.547	66.6333	149.159	44.3287	81.5131	79.7601	81.7865
MIN_PERIPHERY2CENTER_DIST_CHR11_b_CHR4_a	44.7632	24.5583	113.379	64.2525	64.8525	26.8923	136.681	35.248	107.451	8.95046	170.259	45.1859	95.1726	127.493	94.269	38.3863	128.31	94.4134	24.3187	8.8563	54.5264	107.697	24.503	42.3915	55.6833	82.0285	107.631	225.055	68.5079	116.829	89.4018	61.5153	82.7125	166.412	30.4468	89.7763	64.9731	73.9105	54.258	40.0676	90.1887	178.168	80.5684	14.1463	15.4459	2.62254
MIN_PERIPHERY2CENTER_DIST_CHR4_a_CHR11_a	70.6188	57.7434	69.3862	119.939	119.986	114.765	33.4326	119.448	31.986	26.6984	174.46	5.00585	30.4265	51.9964	107.454	50.4749	176.437	28.2548	15.2829	169.649	25.9406	7.53697	46.5867	86.9908	8.79758	86.1039	31.5575	176.195	86.03	17.8908	76.2995	53.9605	75.0395	87.8002	12.9017	46.4406	35.0896	4.15004	50.8241	3.05238	41.504	57.3246	96.8855	85.0004	73.0695	17.8402
MIN_PERIPHERY2CENTER_DIST_CHR4_a_CHR11_b	25.9713	36.3687	104.204	57.8048	57.9069	32.9437	113.434	29.1374	58.7644	8.11394	175.876	43.1961	93.7938	97.906	88.1812	24.774	120.825	91.2859	28.3771	4.39612	40.3738	96.8061	20.8627	29.3202	36.7569	76.134	93.9834	218.41	50.9191	102.847	80.0047	49.7443	79.3336	181.702	22.7395	90.5487	67.4998	47.0703	50.5545	50.9734	90.5149	180.085	85.2567	9.41427	10.5582	10.1527
MIN_PERIPHERY2CENTER_DIST_CHR4_b_CHR11_b	67.1915	198.78	132.815	171.893	172.012	109.505	106.911	54.6043	142.599	42.7013	7.86291	20.1494	137.753	90.132	91.2386	10.9326	15.4577	155.585	77.3708	74.6051	33.6434	10.5834	37.8485	34.6232	4.31561	64.177	38.4031	190.983	262.676	58.6862	131.717	77.5984	129.074	2.77578	102.709	142.236	81.0576	119.045	67.6003	176.499	51.75	159.024	64.0335	73.0084	107.07	45.4235
MIN_PERIPHERY2CENTER_DIST_CHR4_b_CHR11_a	111.522	133.068	97.0737	215.276	215.335	21.7747	4.16028	26.6151	110.429	105.846	80.9039	23.7143	63.9944	53.9342	31.2647	10.1552	18.7948	99.1152	53.2162	32.91	113.262	42.2393	12.1435	33.7861	55.6833	32.0036	30.9053	122.308	80.8593	43.1775	25.3714	27.7753	60.9453	60.8588	92.805	97.5695	24.1094	56.5396	52.1386	96.6596	136.657	99.8651	169.114	102.374	13.035	94.0932
VOLUME_CHR12_a	82915	94563	49280	38017	35763	83545	113365	82124	40236	56406	46774	50232	52332	74634	63945	86107	58891	104566	67137	91455	56329	38444	78904	60711	137858	145901	68922	38766	49350	59108	74557	65807	46536	92988	70637	94206	83671	65016	68474	88599	63875	66213	104013	87696	81564	80367
CHR12_a_CENTROID_X	287.305	324.639	220.041	348.44	348.288	257.819	215.359	350.73	247.253	311.768	327.834	286.84	216.817	219.789	183.595	335.892	301.992	270.357	269.957	294.357	259.837	320.837	339.873	292.031	386.751	360.529	213.354	291.07	136.44	297.895	292.873	208.861	347.047	154.793	247.167	265.588	378.497	391.244	281.356	369.343	144.785	309.638	206.854	386.027	468.59	319.593
CHR12_a_CENTROID_Y	296.782	278.782	280.885	158.606	158.585	188.492	194.345	301.6	163.805	368.411	78.0296	359.095	330.265	328.433	326.004	280.114	179.262	304.283	228.133	190.424	286.941	349.471	225.796	388.231	135.499	192.447	236.826	330.887	197.03	206.803	136.481	271.539	300.261	252.333	165.386	162.188	261.049	192.376	359.165	242.454	212.961	188.627	368.428	306.565	96.0336	341.962
CHR12_a_CENTROID_Z	28.3859	35.2969	23.8636	42.067	41.8054	35.3103	35.137	35.9451	41.7041	34.4353	34.6501	42.1805	43.7734	38.9419	40.5969	26.5648	39.4947	43.7699	28.0182	35.6665	35.0191	31.876	41.274	42.7563	56.2662	28.0275	34.9175	43.0061	42.7357	33.8867	39.1838	34.6813	24.2336	48.5073	41.6032	36.4189	36.2954	39.9636	44.8982	36.8411	45.9499	32.0917	50.8896	40.7663	49.5761	41.1043
MINOR_AXIS_CHR12_a	28.8167	40.0625	31.7531	26.2541	25.4198	49.6859	38.7791	37.4425	24.8024	32.15	28.3973	28.9431	33.1317	28.0864	37.7686	39.1539	35.0867	38.8538	37.4772	32.131	29.6299	27.7406	28.2125	29.0272	43.973	45.298	28.3625	36.5646	32.5679	35.6209	34.9104	31.2022	26.9783	30.0164	29.212	35.5983	36.3413	29.5398	28.1053	34.8516	37.339	32.9736	40.8268	30.8393	29.9473	32.4986
MAJOR_AXIS_CHR12_a	83.4526	65.8675	50.398	41.9094	41.5885	77.9319	62.7912	46.0277	47.527	53.0163	54.5584	47.3096	68.2815	65.016	83.8489	76.4911	56.488	77.8513	67.9565	60.9653	40.5558	32.7071	51.3736	57.9035	66.9369	68.3034	70.5031	48.2204	44.5925	55.8767	83.4479	72.0254	60.5698	113.717	57.8305	56.4786	47.8425	73.6411	70.4124	53.2532	66.6056	45.7273	109.07	70.3083	83.3929	76.604
EQUIVALENT_DIAMETER_CHR12_a	39.6065	43.5077	38.5175	30.98	30.0066	42.588	47.8469	40.6843	31.612	37.3911	36.9823	35.882	39.1022	40.6666	42.962	46.9681	42.1824	51.8665	41.4563	42.6235	33.5689	29.3876	37.3058	39.6579	48.825	52.6846	41.8475	37.3609	35.6385	41.8512	42.9148	37.9993	37.3249	48.1006	39.2153	42.8104	40.7206	39.9291	41.2838	41.9924	43.401	36.145	60.9407	43.3015	45.882	45.0616
SOLIDITY_CHR12_a	0.654345	0.710357	0.874929	0.785815	0.769878	0.55045	0.886699	0.886272	0.780932	0.757796	0.818061	0.907252	0.620968	0.802274	0.63827	0.717119	0.838609	0.810073	0.649018	0.848022	0.897679	0.875828	0.890272	0.849089	0.77547	0.798709	0.780479	0.76419	0.802222	0.812688	0.66032	0.693474	0.767208	0.671644	0.8135	0.827558	0.876421	0.643256	0.776793	0.874561	0.716595	0.818348	0.725783	0.769624	0.756397	0.735905
CENTER2CENTER_DIST_NUCL2CHR12_a	25.1409	30.377	99.2474	83.5113	83.6374	35.4665	73.305	81.6729	77.0812	100.696	117.374	109.96	123.829	62.832	67.1115	24.9721	49.5742	109.329	24.7442	68.8273	40.6423	139.845	71.4238	101.351	148.243	70.22	80.4102	85.5289	101.821	72.751	75.3307	31.0448	76.4246	135.049	100.878	75.0916	72.1153	111.542	70.1297	74.1127	127.181	47.1623	144.927	70.499	90.1006	99.2133
MIN_PERIPHERAL_DIST_NUCL2CHR12_a	0	0	0	0	0	7	0	0	0	0	0	0	0	0	0	0	0	0	0	0	0	0	0	0	0	0	0	0	0	0	0	0	0	0	0	0	0	0	0	0	0	0	0	0	0	0
MIN_PERIPHERY2CENTER_DIST_NUCL2CHR12_a	21.3892	28.3001	16.8641	11.567	11.7212	28.3151	27.8674	27.0592	13.2807	16.9518	14.3509	11.2186	19.2293	24.063	22.4067	19.5655	16.5074	19.2355	21.0187	20.5643	27.9814	9.88856	10.8393	20.2451	25.5111	21.0376	17.7101	12.9945	20.2691	15.115	23.8214	27.6855	17.2356	18.206	14.3922	15.2817	13.8606	23.0408	18.1061	26.1651	17.0515	25.097	12.1189	22.238	20.428	21.8995
MIN_PERIPHERY2CENTER_DIST_CHR12_a2NUCL	6.64231	10.8923	74.7052	61.4687	61.6963	4.39982	40.9177	54.7974	52.2438	68.4871	83.7553	82.9163	80.6825	29.9488	20.241	12.8864	27.8112	67.994	0.794754	49.4573	21.2059	125.731	52.9745	73.9515	121.511	29.0566	49.2369	63.8628	48.2612	42.8403	13.2874	0.313414	46.1694	104.271	68.9093	48.3401	44.3827	65.0355	30.9762	41.3745	94.9531	24.4175	82.839	31.9433	50.3292	64.6438
SUBTENDEDRADIUS_CHR12_a	102.843	103.385	121.686	98.0386	97.698	107.502	154.232	121.888	98.0587	123.887	139.199	124.221	151.161	98.2671	110.318	78.8062	102.594	140.467	94.6439	93.5026	109.381	150.117	82.9972	122.743	176.628	157.636	103.231	114.491	161.98	92.5032	117.629	87.9624	117.728	154.106	121.486	90.5014	87.1511	160.785	111.69	147.004	154.322	122.701	189.042	125.219	133.31	134.081
PERCENT_SUBTENDEDRADIUS_CHR12_a	24.446	29.3824	81.5605	85.182	85.6081	32.9914	47.529	67.0065	78.6072	81.281	84.321	88.5197	81.9183	63.94	60.8347	31.688	48.3207	77.8323	26.1446	73.6101	37.1568	93.1572	86.0557	82.5717	83.9297	44.5457	77.8933	74.7038	62.8605	78.647	64.0407	35.2933	64.9163	87.634	83.037	82.9728	82.7474	69.3733	62.7897	50.4153	82.4132	38.4368	76.664	56.3007	67.5875	73.9952
VOLUME_CHR12_b	74438	56021	44219	37653	35154	78274	78925	56959	33712	52857	44422	50218	23555	70378	57519	45206	36064	82033	61033	80143	31304	19684	63910	53907	98672	142436	64813	37324	43967	53879	65492	62370	43330	74452	68901	65828	83412	54068	43771	81305	58037	56483	88515	78743	81431	52325
CHR12_b_CENTROID_X	273.674	370.001	255.617	261.104	260.644	331.646	225.409	195.909	251.395	264.978	290.736	260.16	269.23	320.698	137.893	349.466	337.536	311.277	328.677	184.125	271.264	300.607	249.986	226.849	289.18	411.752	284.216	304.541	228.635	220.085	227.89	283.687	247.499	240.47	352.551	313.695	243.127	409.065	249.003	222.935	193.05	340.471	202.815	321.781	412.602	309.26
CHR12_b_CENTROID_Y	248.125	285.665	281.978	203.173	203.127	163.693	153.09	234.967	242.882	357.523	278.681	241.009	355.49	338.596	220.278	333.85	172.811	139.502	236.513	110.767	313.6	324.696	230.948	281.524	226.57	169.886	297.554	205.699	116.368	248.606	302.822	203.952	267.996	173.012	254.73	239.324	309.419	141.947	372.442	213.243	280.487	208.831	186.434	333.418	169.182	188.022
CHR12_b_CENTROID_Z	32.8494	31.783	29.5259	33.614	33.4291	45.4005	31.5711	48.4374	40.0901	41.6357	32.9814	42.7923	39.3789	26.838	38.0046	28.9669	43.6698	45.9979	43.9003	35.2232	44.9271	35.0921	50.7588	29.7216	47.0901	34.2844	32.3622	30.9092	44.8419	31.8242	36.9109	40.8695	40.2065	54.6989	40.5499	43.5155	30.546	45.2381	48.7974	26.3216	40.9573	37.2929	51.0145	47.3516	35.701	33.5691
MINOR_AXIS_CHR12_b	35.3419	30.8308	24.5119	30.3143	29.8638	34.9821	29.7008	37.1328	21.999	24.4286	33.3062	29.4926	29.5023	31.7309	27.6857	27.8502	28.45	34.729	31.4412	29.2135	25.2035	25.495	24.9585	28.053	32.7448	45.6527	29.6052	42.8844	32.124	30.4512	34.2389	34.3001	28.4523	46.3341	31.3333	35.5211	39.0944	35.164	37.2442	32.4205	55.1213	30.3491	48.2854	36.7257	30.7917	27.7408
MAJOR_AXIS_CHR12_b	53.2265	45.82	46.1478	70.8056	70.7846	62.7477	59.7314	56.5908	73.3654	68.3989	42.9693	50.252	47.8442	59.9093	47.6551	43.0667	48.8227	73.9865	54.4272	83.4669	36.0178	34.38	69.5353	46.6515	93.5444	71.7424	56.4206	68.6081	55.0972	46.734	74.7004	42.8299	42.515	71.4234	54.4864	55.6205	57.2539	54.2975	47.5018	85.7892	107.797	40.3927	123.243	85.6855	52.1692	51.4137
EQUIVALENT_DIAMETER_CHR12_b	38.1914	35.4283	31.4995	32.87	31.7915	39.4582	39.5063	40.8348	34.7474	31.954	36.1893	35.6256	32.5367	41.597	35.5818	34.1375	36.0532	45.0846	39.532	44.7641	28.2469	26.5646	40.6332	34.5963	46.3046	53.2527	37.8947	40.8107	36.0653	36.7996	44.1677	37.1871	32.873	44.5184	39.306	40.7266	42.463	39.5287	39.8405	45.4615	45.602	33.071	56.1154	47.7875	37.3663	36.4808
SOLIDITY_CHR12_b	0.732184	0.819836	0.815969	0.601789	0.575963	0.680115	0.799822	0.719882	0.720786	0.71051	0.840911	0.863188	0.686436	0.832711	0.867626	0.896105	0.872745	0.73589	0.837604	0.717184	0.884484	0.7463	0.873995	0.832732	0.680495	0.80571	0.780666	0.583352	0.711807	0.864631	0.693264	0.859753	0.817622	0.591484	0.814047	0.766098	0.774524	0.720638	0.882456	0.711518	0.442814	0.860515	0.504688	0.6452	0.788863	0.853625
CENTER2CENTER_DIST_NUCL2CHR12_b	43.678	73.2488	72.4625	27.6299	28.1039	51.743	111.389	94.2508	47.9435	85.8875	95.7864	53.6785	128.105	77.6039	111.557	59.1833	81.9643	101.837	71.2308	102.287	67.5351	108.114	45.1499	38.9682	32.5303	125.742	77.2967	59.1688	56.0044	109.108	108.962	72.79	107.181	73.7379	37.7963	23.5934	100.281	144.301	88.8422	81.1369	82.2065	82.4556	71.3911	69.6134	23.5931	74.2872
MIN_PERIPHERAL_DIST_NUCL2CHR12_b	0	0	0	7	7	0	0	0	1	0	0	0	0	0	0	0	0	0	0	0	0	7	0	0	9.84886	0	0	1	0	0	0	0	0	0	0	0	0	0	0	0	0	0	0	0	0	0
MIN_PERIPHERY2CENTER_DIST_NUCL2CHR12_b	25.8518	24.7852	22.5291	26.6148	26.4318	24.604	24.5746	14.5629	15.269	28.3683	16.0239	20.2083	21.9647	19.8444	14.4667	21.9723	5.71629	13.7886	19.1086	24.1515	18.0793	20.9138	19.2413	22.7271	36.9128	27.2858	23.643	23.9155	18.1655	12.9709	26.09	16.2806	19.2434	15.3084	22.4562	19.4896	23.55	17.7621	14.2095	19.3232	22.0481	25.712	11.9948	15.6555	28.7044	24.3765
MIN_PERIPHERY2CENTER_DIST_CHR12_b2NUCL	15.9118	56.6759	57.6183	5.82484	5.84303	16.5198	75.501	66.5449	38.1621	36.7581	77.6291	32.4335	85.7777	50.0307	84.3377	41.1364	65.5678	67.0039	50.8506	54.7626	52.0956	87.0196	15.9092	11.3685	14.5401	99.1681	39.4747	19.6925	36.8712	89.6587	85.5528	42.3435	86.8429	34.739	17.3848	2.58911	66.8296	115.006	60.6128	21.2067	44.5978	67.8693	34.7717	27.6418	8.7882	45.1052
SUBTENDEDRADIUS_CHR12_b	115.744	114.811	124.313	67.797	67.8155	88.1621	141.857	154.369	64.8339	151.369	116.954	84.1577	150.997	112.53	130.875	95.6537	88.0862	116.873	96.5677	139.456	99.7886	149.225	96.4578	128.016	101.107	158.415	130.089	95.4829	78.8825	122.916	142.599	91.0303	127.578	144.64	119.177	79.5615	138.375	169.25	105.211	135.071	158.045	114.653	122.203	132.71	70.2691	99.4441
PERCENT_SUBTENDEDRADIUS_CHR12_b	37.7366	63.7992	58.2902	40.754	41.4417	58.6907	78.5223	61.0553	73.9482	56.7404	81.9013	63.7833	84.8399	68.9632	85.2395	61.8725	93.0501	87.1341	73.7625	73.3471	67.6782	72.4503	46.8079	30.4402	32.1742	79.3751	59.4183	61.968	70.9972	88.7663	76.4115	79.9624	84.0121	50.9804	31.7143	29.6543	72.4705	85.2589	84.4416	60.0697	52.0146	71.9172	58.4202	52.4553	33.5753	74.7025
CENTER2CENTER_CHR12_a_CHR12_b	50.7272	46.0162	36.041	98.4134	98.6686	78.5313	42.6112	169.014	79.2016	48.5766	204.059	121.064	58.3325	102.139	115.209	55.4757	36.365	169.801	61.4048	136.002	30.6501	32.1457	90.5328	125.718	133.784	56.3198	93.3587	126.491	122.518	88.3522	178.598	101.021	105.859	116.922	138.164	91.1841	143.867	53.7445	35.1879	149.664	83.1512	37.228	182.039	69.9426	93.1548	154.47
MIN_PERIPHERAL_DIST_CHR12_a_CHR12_b	4.47214	5	4.12311	31.0645	31.3847	4.12311	3.16228	111.723	10	14.2127	145.582	73.6817	5	48.0312	69.7782	5	5	86.4465	10.8166	56.0981	5	5	41.5933	71.624	59.6825	5	45.7274	65.5134	23.2809	39.3954	88.775	24.3311	69.0362	14.0357	84.0298	24.0832	86.4118	8.94427	4.12311	51.788	5	5	60.8194	4.12311	22.8035	100.648
MIN_PERIPHERAL_DIST_CHR12_b_CHR12_a	4.47214	5	4.12311	31.0645	31.3847	4.12311	3.16228	111.723	10	14.2127	145.582	73.6817	5	48.0312	69.7782	5	5	86.4465	10.8166	56.0981	5	5	41.5933	71.624	59.6825	5	45.7274	65.5134	23.2809	39.3954	88.775	24.3311	69.0362	14.0357	84.0298	24.0832	86.4118	8.94427	4.12311	51.788	5	5	60.8194	4.12311	22.8035	100.648
MIN_PERIPHERY2CENTER_DIST_CHR12_a_CHR12_a	4.21514	0.516215	8.58815	7.89583	7.99156	5.05445	10.2232	13.4901	8.62469	10.3345	6.49469	11.4955	4.66306	10.4174	1.76787	5.68443	14.0355	10.2833	1.29144	10.0397	12.2048	11.5344	8.95479	10.2323	13.6061	9.47926	8.64849	7.47251	12.1825	3.01756	4.47418	0.577253	6.75415	6.44585	6.6282	12.898	15.5323	3.13901	7.69273	12.0949	5.24528	10.0635	9.73247	7.87938	8.19591	9.0918
MIN_PERIPHERY2CENTER_DIST_CHR12_a_CHR12_b	24.9136	20.7401	21.5207	77.4589	78.393	43.4009	18.9266	141.325	46.982	26.1659	169.242	95.6035	24.2586	69.9573	86.3749	21.582	20.2824	131.541	33.1462	108.066	16.5677	17.6812	75.3596	99.4274	105.877	31.1426	73.0135	103.889	75.5852	63.3844	113.609	53.8156	90.4968	54.8158	106.412	61.181	119.858	32.1365	24.0954	117.714	47.5433	19.2829	119.213	40.4933	55.5956	126.26
MIN_PERIPHERY2CENTER_DIST_CHR12_b_CHR12_b	11.6601	12.3198	6.80548	9.08584	8.91173	10.2678	12.8734	12.2616	2.49743	1.16775	11.3031	5.97556	3.49633	11.2355	12.9675	11.0003	10.0246	4.05477	11.6474	7.88251	10.7292	6.53903	9.69288	9.13031	4.61557	8.41324	11.6127	4.01647	7.13237	12.6941	5.84941	12.1047	6.43612	3.48461	12.3939	10.1433	6.30716	8.97129	9.76967	9.61893	10.3692	11.8035	5.12972	5.42441	4.99737	10.5186
MIN_PERIPHERY2CENTER_DIST_CHR12_b_CHR12_a	33.2726	29.5296	19.1746	49.5906	49.4556	38.4445	21.9121	139.053	42.5214	41.2732	180.179	99.2536	42.6103	82.948	98.7799	39.7542	20.5014	124.434	38.4931	82.076	17.584	18.9505	58.6752	98.4584	85.3221	29.6909	64.645	87.262	53.1717	63.9591	151.454	69.8893	84.4785	67.6487	115.693	56.0381	109.662	23.9328	16.1623	83.7471	39.4619	22.1569	122.23	38.1249	58.4829	129.82
MIN_PERIPHERY2CENTER_DIST_CHR12_a_CHR12_a	4.21514	0.516215	8.58815	7.89583	7.99156	5.05445	10.2232	13.4901	8.62469	10.3345	6.49469	11.4955	4.66306	10.4174	1.76787	5.68443	14.0355	10.2833	1.29144	10.0397	12.2048	11.5344	8.95479	10.2323	13.6061	9.47926	8.64849	7.47251	12.1825	3.01756	4.47418	0.577253	6.75415	6.44585	6.6282	12.898	15.5323	3.13901	7.69273	12.0949	5.24528	10.0635	9.73247	7.87938	8.19591	9.0918
MIN_PERIPHERY2CENTER_DIST_CHR12_a_CHR12_b	24.9136	20.7401	21.5207	77.4589	78.393	43.4009	18.9266	141.325	46.982	26.1659	169.242	95.6035	24.2586	69.9573	86.3749	21.582	20.2824	131.541	33.1462	108.066	16.5677	17.6812	75.3596	99.4274	105.877	31.1426	73.0135	103.889	75.5852	63.3844	113.609	53.8156	90.4968	54.8158	106.412	61.181	119.858	32.1365	24.0954	117.714	47.5433	19.2829	119.213	40.4933	55.5956	126.26
MIN_PERIPHERY2CENTER_DIST_CHR12_b_CHR12_b	11.6601	12.3198	6.80548	9.08584	8.91173	10.2678	12.8734	12.2616	2.49743	1.16775	11.3031	5.97556	3.49633	11.2355	12.9675	11.0003	10.0246	4.05477	11.6474	7.88251	10.7292	6.53903	9.69288	9.13031	4.61557	8.41324	11.6127	4.01647	7.13237	12.6941	5.84941	12.1047	6.43612	3.48461	12.3939	10.1433	6.30716	8.97129	9.76967	9.61893	10.3692	11.8035	5.12972	5.42441	4.99737	10.5186
MIN_PERIPHERY2CENTER_DIST_CHR12_b_CHR12_a	33.2726	29.5296	19.1746	49.5906	49.4556	38.4445	21.9121	139.053	42.5214	41.2732	180.179	99.2536	42.6103	82.948	98.7799	39.7542	20.5014	124.434	38.4931	82.076	17.584	18.9505	58.6752	98.4584	85.3221	29.6909	64.645	87.262	53.1717	63.9591	151.454	69.8893	84.4785	67.6487	115.693	56.0381	109.662	23.9328	16.1623	83.7471	39.4619	22.1569	122.23	38.1249	58.4829	129.82
CENTER2CENTER_CHR12_a_CHR16_a	76.7928	141.5	87.8924	210.26	210.204	102.475	183.628	170.352	130.033	104.132	101.012	45.9332	57.7482	48.2975	54.7535	63.2978	39.1727	124.061	65.378	85.9644	50.8045	66.562	72.2954	75.322	122.581	121.735	71.3808	131.735	219.788	61.1513	50.9364	17.9329	81.6057	219.896	139.672	104.507	54.2036	81.7753	104.885	19.3624	199.517	70.7706	261.156	82.7601	59.6356	122.533
CENTER2CENTER_CHR12_a_CHR16_b	44.4414	19.5386	119.679	133	132.765	32.2987	42.4331	95.5309	159.987	161.528	10.8713	96.1696	21.3318	27.0751	58.3354	21.6787	55.8669	95.801	92.3141	120.014	88.4724	227.44	113.442	70.2584	25.5328	151.053	78.5364	174.892	48.3305	131.932	104.175	43.8556	161.083	242.037	178.315	124.316	108.803	169.72	86.563	42.635	168.91	60.4924	187.708	219.646	151.917	172.743
CENTER2CENTER_CHR12_b_CHR16_b	46.9244	29.346	92.5868	50.007	48.7305	106.001	72.6937	82.4274	90.1862	142.137	195.854	106.919	71.2883	114.467	143.68	57.5849	80.1363	89.447	100.409	244.71	116.993	196.035	109.037	114.591	140.568	205.217	77.8781	99.1277	154.745	175.253	106.107	60.2336	172.436	209.439	45.6759	103.492	103.164	192.554	90.2814	125.412	166.735	81.9868	41.0724	169.379	65.1843	99.43
CENTER2CENTER_CHR12_b_CHR16_a	72.2257	185.515	64.4606	133.364	133.327	47.3141	218.531	70.351	60.4943	95.7822	114.093	118.999	70.9489	67.8672	97.2356	27.5607	73.4479	72.0658	89.3929	137.981	54.1784	42.7774	23.3626	59.8827	29.2403	170.221	45.4316	110.841	140.939	60.1567	137.898	83.5354	33.5956	204.556	25.053	34.0156	159.442	111.839	124.314	163.825	128.53	106.666	132.254	59.2803	41.799	41.0499
MIN_PERIPHERAL_DIST_CHR12_a_CHR16_a	0	59.6154	38.092	159.182	159.063	28.0178	115.974	120.831	81.2958	39.8372	41.5933	5.83095	0	0	0	6	1	70.3491	4.12311	31.1448	5.38516	19	43.0116	19.0263	48.6724	48.1456	29.8998	79.3095	127.035	16	0	0	28.6007	161.258	72.6705	28.6531	9.43398	1.41421	50.3587	0	141.996	29.1204	184.299	18.6815	0	44.7214
MIN_PERIPHERAL_DIST_CHR12_b_CHR16_b	0	0	53.7401	20.025	19	35.3553	29.6985	16.2788	35.1852	76.4853	157.537	70.2424	39.5727	72.8011	101.641	29.8496	45.2327	24.1661	66.106	163.368	82.5409	149.98	69.3758	65.5668	74.4715	160.262	19.3132	41.1947	49.9299	136.444	61.0328	17.2047	124.185	149.201	0	35.8469	46.4866	111.454	45.5851	41.6173	87.7439	42.5911	0	112.641	9.84886	40.5339
MIN_PERIPHERAL_DIST_CHR12_a_CHR16_b	0	0	75.9078	85.703	85.2467	0	0	34.0294	116.275	107.452	0	50.2096	0	0	2	0	13.6015	41.0975	41.6293	57.81	50	188.534	74.7596	23.7697	0	91.9456	36.1248	116.241	0	84.214	19.105	0	103.547	191.024	127.801	71.3723	55.9732	78.4156	29.2062	3.60555	108.333	21.0238	101.848	159.84	78.5557	97.17
MIN_PERIPHERAL_DIST_CHR12_b_CHR16_a	21	128.316	26.4008	84	84.2912	0	142.288	23.6009	4.47214	13.153	74.8532	84.1487	2	24.3721	56.2583	0	40.1746	7	53.4135	68.3667	5.65685	2	0	2.23607	0	108.268	0	55.5788	74.1215	24	91.2907	38.833	0	135.074	0	0	89.3196	55.5968	80.7775	48.7442	63.9531	75.6108	50.448	0	0	0
MIN_PERIPHERY2CENTER_DIST_CHR12_a_CHR16_a	14.618	102.296	61.7775	185.925	186.181	65.7953	150.987	144.972	99.4937	69.6588	68.1754	29.3734	20.2782	11.9836	13.054	22.4832	14.6354	83.2262	29.3739	57.0911	26.6979	49.6925	56.4515	47.8336	96.4243	76.7003	51.9417	104.959	168.324	33.7399	5.97506	4.35959	65.9095	190.91	106.216	72.3314	32.433	33.6703	66.0963	1.0513	166.042	44.3635	198.777	44.997	18.4289	92.1329
MIN_PERIPHERY2CENTER_DIST_CHR12_a_CHR16_b	11.7858	6.59356	94.3495	109.309	109.838	3.33163	24.3179	69.2635	129.737	128.762	1.64629	73.4234	7.21401	8.89056	21.1723	6.25305	31.8025	55.9239	57.1301	84.9909	70.4267	213.534	86.2785	36.0726	2.46127	112.456	47.12	150.557	26.077	106.647	45.1862	13.5169	127.617	215.626	145.121	91.317	81.0378	120.147	51.5943	22.2279	147.344	37.0641	124.712	181.713	111.942	132.241
MIN_PERIPHERY2CENTER_DIST_CHR12_b_CHR16_b	16.1462	13.3543	76.8412	28.7273	28.661	64.2088	57.5348	55.4717	49.2563	95.6849	172.04	87.7281	54.0678	91.986	119.439	43.9156	62.8319	47.9809	81.7143	190.955	102.806	174.298	82.0663	84.8324	95.12	176.323	38.9177	63.5841	83.9532	156.054	86.6695	29.7346	149.495	169.73	14.3721	79.2039	72.8807	158.474	63.4196	61.8425	122.86	60.8287	8.91226	135.072	34.2443	73.8555
MIN_PERIPHERY2CENTER_DIST_CHR12_b_CHR16_a	41.9404	169.032	46.4483	109.091	109.768	23.2148	178.405	46.1434	21.8726	42.8242	95.2163	99.952	35.2049	44.7542	73.2083	5.98854	57.3498	41.9364	71.5214	93.0467	26.9477	20.2779	2.23299	32.7636	8.48926	139.929	9.58124	82.5854	115.62	41.9949	113.951	52.3918	14.9688	162.248	5.71152	14.1604	125.176	82.6168	96.1774	98.7237	88.397	92.0422	78.2788	16.075	6.00608	12.5312
MIN_PERIPHERY2CENTER_DIST_CHR16_a_CHR12_a	61.8045	101.923	63.9025	183.434	182.911	65.6099	148.529	145.571	110.927	73.711	75.9911	24.2479	36.5987	27.3875	29.8282	46.2852	24.6909	110.632	44.1451	56.944	31.6721	38.941	59.3554	47.7481	79.6555	92.3491	51.0186	106.349	178.968	42.63	22.7623	4.42778	46.3413	189.89	106.614	59.9415	36.093	45.012	89.2726	4.96375	175.177	56.2339	245.954	56.5005	10.1088	71.9696
MIN_PERIPHERY2CENTER_DIST_CHR16_a_CHR12_b	45.1104	144.839	42.398	106.883	106.359	13.4223	182.308	46.0872	45.654	69.674	92.9912	101.862	44.2312	46.5865	81.1391	4.78228	56.5319	43.5497	71.4406	113.075	29.872	23.6426	5.41684	31.6756	8.29252	139.065	32.7091	86.7263	99.9734	42.8018	115.394	68.8827	2.54385	178.129	5.34977	7.79863	123.628	84.444	108.678	113.795	103.083	90.8687	107.304	34.8797	27.7348	17.5734
MIN_PERIPHERY2CENTER_DIST_CHR16_b_CHR12_b	28.0007	8.91218	69.8215	35.0295	33.5501	78.2647	44.9166	37.5168	75.8222	125.528	181.13	89.6346	57.3063	95.412	125.785	43.0999	63.0908	70.0516	83.5289	217.001	96.6271	171.794	96.4509	96.1813	120.048	187.295	58.6146	74.6734	121.323	155.561	84.2287	43.7802	146.887	189.958	27.2224	60.4273	77.018	145.825	73.1294	106.022	130.801	63.5033	17.4925	146.397	37.5976	68.2166
MIN_PERIPHERY2CENTER_DIST_CHR16_b_CHR12_a	27.5088	6.64884	99.2811	109.704	108.686	11.4275	20.4037	60.3561	146.391	141.226	0.905076	73.7709	12.9806	10.5976	39.8419	7.2519	40.7819	79.781	76.7825	92.4595	68.3917	202.973	101.503	57.0186	14.2771	132.118	66.7562	140.82	3.51835	108.646	78.1055	33.4645	136.978	217.668	160.797	101.057	83.237	127.072	65.3545	26.2753	129.594	43.5607	165.436	197.668	119.83	135.121
CENTER2CENTER_CHR12_a_CHR17_a	98.498	94.3888	139.461	51.9667	52.113	50.0006	40.2415	75.8957	127.763	75.896	28.9896	145.689	167.912	52.2298	76.5554	64.425	34.2005	177.124	89.4228	84.7487	92.8415	225.156	93.7757	51.6521	238.703	95.3889	111.53	97.1332	75.6449	133.298	37.7021	29.5153	29.0098	194.308	35.7614	129.551	102.335	77.4261	52.6553	43.6609	132.785	66.1004	95.134	99.1193	56.708	76.3688
CENTER2CENTER_CHR12_a_CHR17_b	21.3829	117.174	77.0833	44.6977	44.9068	139.768	95.2798	47.7446	80.0941	162.034	120.965	204.021	89.0972	101.82	66.4533	71.8674	112.152	148.488	51.445	107.857	123.088	110.958	62.3085	84.1088	186.298	124.713	50.943	67.9392	165.099	101.052	110.851	102.713	138.302	70.5667	156.209	75.1864	47.3841	148.077	34.5821	52.6973	158.687	73.9091	107.195	176.903	102.925	165.899
CENTER2CENTER_CHR12_b_CHR17_b	71.3659	96.1107	41.4158	77.3105	77.4856	124.838	129.705	175.232	32.623	144.143	100.977	114.004	92.998	10.963	162.73	123.789	131.915	92.3776	33.763	223.359	143.902	82.4297	87.4962	133.097	99.7824	180.116	46.8653	65.6384	82.6161	165.21	92.1429	37.7674	146.111	53.008	51.1507	89.2886	102.7	192.829	60.6363	202.067	88.8798	107.186	89.994	116.134	29.4277	60.5655
CENTER2CENTER_CHR12_b_CHR17_a	86.5846	104.888	124.361	61.1699	60.7278	74.4657	79.1896	121.778	53.5902	56.3681	191.391	85.9235	185.374	132.633	48.5281	58.0493	64.2657	119.279	142.362	212.889	100.046	193.347	114.335	121.794	108.451	125.008	143.656	33.7086	81.3964	144.971	141.581	95.9082	84.7942	94.7468	135.777	76.6708	46.9894	71.3526	86.1333	165.108	137.408	101.552	107.903	116.7	53.2643	147.975
MIN_PERIPHERAL_DIST_CHR12_a_CHR17_a	4.24264	29.9667	83.4805	0	2.23607	0	0	19.3132	74.4648	10.8166	0	97.0206	104.403	0	23.8537	0	0	111.221	38.8458	27.6586	40.0624	181.618	44.5982	1	162.883	34.7275	44.833	49	0	79.3662	0	0	0	87.5614	0	65.5668	40.7676	12.2475	14	0	37.5367	3.04988	15.2316	41.2311	0	0
MIN_PERIPHERAL_DIST_CHR12_b_CHR17_b	23.3238	33.0303	0	7.28011	8.544	52.469	60.1082	126.535	0	66.1589	56.1516	50.8429	8.544	0	121.996	84.9706	86.3771	35.1141	0	144.059	102.854	46.6262	37.5367	80.0187	36.8917	77.8203	0	15.2316	4.24264	93.7337	49.8899	0	89.37	0	0	19.4165	42.5441	124.647	3.60555	112.205	24.0208	83.5703	5.65685	62.9047	0	6.40312
MIN_PERIPHERAL_DIST_CHR12_a_CHR17_b	0	45.5412	24.3311	0	0	43.2782	25.632	0	24.7588	101.124	46.076	146.332	3.16228	45.5412	19.7231	16.4012	58.8812	61.1474	0	47.0425	76.922	72.3533	11.1803	35.5106	75.1532	10.4881	9.84886	23	69.8713	35.5106	19.6469	52.4976	81.4371	0	90.161	3.20465	1	69.6491	0	0	97.7752	37.4299	0	111.382	36.2353	104.35
MIN_PERIPHERAL_DIST_CHR12_b_CHR17_a	0	38.4838	70.3491	0	0	3.16228	20	71.1126	0	0	150.815	32	115.836	61.79	1	19.9249	18.0278	54.7814	101.548	133.686	57.8533	142.751	58.6686	61.2127	5	37	79.4103	0	12.1655	100.23	86.3076	27.6586	32.8177	9.21954	66.1211	21.0238	0	3.83095	47.5184	73.8715	43.2897	54.1202	12.0416	49.163	0	95.0894
MIN_PERIPHERY2CENTER_DIST_CHR12_a_CHR17_a	30.048	59.9827	111.567	35.9017	36.2934	8.88359	8.92186	52.7091	96.6159	48.5003	10.3173	119.195	135.808	35.4469	47.4804	16.2257	13.8678	135.924	56.0094	50.6552	69.0407	210.721	66.0327	16.2734	212.443	57.8557	72.8675	75.1496	30.1822	102.079	3.30136	17.465	11.3823	147.895	16.5784	98.77	78.7328	46.1964	35.3128	17.66	111.458	43.1126	35.724	62.1833	15.2009	29.5167
MIN_PERIPHERY2CENTER_DIST_CHR12_a_CHR17_b	9.28516	85.999	60.0522	23.3155	23.5845	110.959	77.0011	21.5513	51.7517	128.509	87.6312	177.124	44.3646	69.8888	37.9079	38.4344	85.0076	106.9	21.7041	72.7582	100.417	94.1222	34.9881	49.1588	148.709	84.6798	28.8083	43.5917	112.024	79.7838	48.6358	68.2796	106.048	13.5532	122.149	40.7756	21.7757	108.67	2.09234	22.2397	125.161	48.0942	52.8488	141.414	62.7425	130.948
MIN_PERIPHERY2CENTER_DIST_CHR12_b_CHR17_b	53.365	70.0952	16.1754	29.0842	33.1273	91.8743	114.337	147.345	27.9494	96.0253	81.4069	76.6764	51.2405	4.53014	139.173	107.044	115.387	67.7375	4.01773	170.852	126.051	65.9923	56.4335	103.171	61.3988	153.148	23.055	35.0453	58.1482	143.949	72.8143	12.779	123.764	20.9533	27.3778	62.8606	68.6359	164.187	35.5554	135.975	48.8562	90.8638	29.167	92.6664	10.3436	36.5838
MIN_PERIPHERY2CENTER_DIST_CHR12_b_CHR17_a	59.1993	82.9507	98.1195	17.5913	17.0771	43.6052	45.247	91.5244	12.4063	8.43686	168.974	55.8383	144.09	108.891	24.3368	34.8445	40.4365	92.9121	121.668	158.829	82.4699	172.358	85.1222	93.1634	52.4006	83.0963	105.766	0.188524	53.9734	125.218	115.642	66.3293	64.5166	56.1486	110.641	50.6946	13.2395	33.6745	66.3982	100.951	94.9076	86.4609	66.2295	74.7253	16.8157	118.819
MIN_PERIPHERY2CENTER_DIST_CHR17_a_CHR12_a	35.4937	62.7679	111.799	14.5129	25.8216	14.2706	6.66579	41.4426	106.241	39.8812	14.6091	124.489	134.527	21.6464	52.9982	40.2323	9.71529	152.389	71.611	63.0731	64.3034	195.698	73.2082	35.633	190.291	68.8838	82.9948	72.0095	6.34572	110.953	15.3693	0.577253	3.24446	137.957	16.7425	93.3796	64.4747	42.1041	33.8882	14.795	54.7509	34.734	73.1736	77.3001	24.6748	44.5393
MIN_PERIPHERY2CENTER_DIST_CHR17_a_CHR12_b	2.76539	61.6005	101.006	23.0405	23.1128	23.9886	48.7732	99.4734	30.0055	18.8808	172.099	63.2227	156.577	84.3487	22.1144	43.5059	39.0078	83.3444	121.39	187.684	76.8613	164.017	90.6908	89.8245	62.0283	81.228	118.077	6.87087	33.3128	119.623	112.82	58.1049	52.6835	39.8105	92.9139	43.1424	14.4414	38.4163	67.3429	133.639	81.8542	69.3758	64.9961	92.4326	4.95944	123.522
MIN_PERIPHERY2CENTER_DIST_CHR17_b_CHR12_b	42.631	60.1667	18.5266	51.8526	49.6297	74.1909	75.4434	155.152	22.1518	110.072	76.6685	90.137	49.7606	12.8215	144.825	101.696	105.193	61.3719	13.6841	196.376	121.061	62.3271	69.5998	111.799	68.6821	104.044	25.6432	48.512	28.4291	114.784	69.521	10.6535	112.795	22.6139	21.5272	44.3249	78.3787	153.324	26.57	178.325	64.3857	100.102	62.3969	89.9935	3.67391	27.3017
MIN_PERIPHERY2CENTER_DIST_CHR17_b_CHR12_a	5.62081	76.4703	44.8639	19.9772	17.4996	71.2459	41.8187	20.6637	53.7131	133.687	81.6316	173.517	38.2983	76.6867	44.4236	50.2326	88.6196	100.08	2.86766	81.3003	100.037	89.183	38.6147	69.7967	115.11	48.641	30.3809	46.2099	123.276	61.4135	78.4894	78.3361	113.81	21.6072	124.861	51.5692	24.1797	108.928	2.9247	29.0061	130.9	66.1531	55.4864	148.137	78.2756	140.405
CENTER2CENTER_CHR12_a_CHR18_a	54.8784	62.6321	139.461	164.914	164.595	55.5448	115.329	85.9685	47.043	137.559	206.202	133.579	88.4113	93.336	86.9834	66.2987	41.047	80.3981	94.1796	127.406	50.2006	153.508	59.5353	41.6659	264.946	40.3231	79.8221	78.4228	26.2778	69.4856	124.056	76.6622	95.4142	180.89	90.7601	65.4941	53.8422	89.6051	95.9506	45.5016	177.311	105.069	123.964	137.763	103.174	86.4845
CENTER2CENTER_CHR12_a_CHR18_b	100.326	136.642	77.0833	73.8019	73.5705	110.258	48.4244	47.7858	98.4354	65.2228	178.447	125.856	30.2202	73.2165	106.091	91.3812	104.152	41.9911	91.5167	135.488	26.1328	106.437	38.4896	35.5142	230.17	151.804	103.165	90.9969	112.717	124.37	130.24	19.0261	28.5908	161.239	163.258	74.5695	82.5719	197.697	64.4995	99.3153	75.1792	53.4406	32.6568	32.76	78.8478	115.66
CENTER2CENTER_CHR12_b_CHR18_b	99.9476	182.591	41.4158	105.653	105.976	88.9388	62.7846	136.381	97.0944	44.1748	31.8225	75.6668	43.0296	51.7183	126.391	53.7759	134.039	145.822	142.341	80.2626	42.928	76.5273	87.5053	137.867	98.8624	204.988	47.8605	139.687	31.5144	124.325	58.2593	93.3072	81.8016	215.683	25.1771	68.58	85.7448	232.798	99.373	79.0714	24.2211	16.7803	196.315	68.8455	59.9443	45.9091
CENTER2CENTER_CHR12_b_CHR18_a	28.1901	36.5271	124.361	85.0085	84.8003	34.0666	152.15	207.558	54.7775	139.483	99.0823	15.3905	80.2839	111.319	38.2414	103.084	69.6311	148.969	89.1529	30.7807	80.6606	123.582	77.9438	111.196	131.996	85.6002	30.5116	52.5682	143.85	108.387	93.7383	100.517	121.593	71.0771	75.0753	29.2784	147.067	105.35	129.826	170.912	149.408	138.403	62.2589	83.505	72.598	75.9283
MIN_PERIPHERAL_DIST_CHR12_a_CHR18_a	0	0	83.4805	97.4526	97.2574	0	61.131	38.0132	13	75.4917	157.702	91.9837	12.2066	49.6488	36.7424	19	0	14.4222	13.0384	77.4468	8.94427	114.769	22.2036	0	212.955	0	46.8402	34.7131	0	20.1246	57.4978	9.94987	39.0513	76.0197	35.0571	17.2047	11.1803	23.8537	51.7011	0	109.882	56.5774	25.9615	70.2922	49.163	31.7805
MIN_PERIPHERAL_DIST_CHR12_b_CHR18_b	27.8209	132.442	0	39.8246	40.4228	40.8289	5.09902	79.3662	70.8308	0	0	33.7343	7.61577	1	71.3933	18	95.0526	86.1162	75.5381	39.8246	0	29.4788	33.4963	95.4254	8	106.302	4.12311	103.238	0	80.4052	8.06226	41.0487	38.3275	149.887	0	9.21954	24.2074	175.926	57.7062	6.08276	0	0	106.231	24.3721	13.3791	1
MIN_PERIPHERAL_DIST_CHR12_a_CHR18_b	34.1321	71.3863	24.3311	16.9706	16	45.2548	8.06226	2	61.327	0	119.871	87.046	0	20.5183	32.5423	45.8039	57.3149	0	13.3791	84.1784	0	66.7308	0	0	159.298	36.4966	59.2115	46.6262	32.9545	65.192	52.0865	0	0	87.327	105.65	23.1084	34.7131	124.812	27.8209	54.0555	4.12311	16.1245	0	0	15.9374	61.4003
MIN_PERIPHERAL_DIST_CHR12_b_CHR18_a	0	0	70.3491	32.8938	32.6956	0	91.5096	158.493	9.48683	57.4369	54.1202	0	12.3693	42.9418	0	65.0692	25.5539	76.3675	31.0645	0	44.7214	78.6448	30.4138	65.0538	45.1442	17.4642	0	5.83095	56.7979	61.9193	35.4401	50.6458	85.4342	7	25.807	0	82.5893	49.0408	88.4194	86.6083	74.4379	96.4624	0	33.8674	30.348	32.6497
MIN_PERIPHERY2CENTER_DIST_CHR12_a_CHR18_a	24.8676	30.0099	111.567	141.669	141.428	19.2897	82.8913	61.7342	27.8037	99.7827	174.543	107.8	35.5108	64.7538	57.9855	41.1689	18.777	41.9348	51.1765	103.136	30.5568	138.654	33.7343	9.03528	237.734	4.69025	64.428	55.1677	7.03178	40.1903	75.4239	37.2338	62.4937	113.745	56.8968	35.8419	33.7096	45.2976	69.9739	23.0998	149.392	83.4523	63.5812	101.921	62.6596	54.4425
MIN_PERIPHERY2CENTER_DIST_CHR12_a_CHR18_b	59.7285	99.2199	60.0522	53.6686	53.2128	78.1891	22.0122	21.5057	80.3195	40.5003	143.887	99.596	0.403278	45.2648	58.6847	60.0875	81.0665	7.71773	58.6042	117.274	5.45212	91.8647	10.6141	9.69354	203.666	105.733	75.6972	63.4502	74.7499	92.9288	68.2367	10.8827	12.0064	118.446	131.458	47.5746	54.7815	151.86	49.0459	69.8929	35.3354	35.0287	6.89747	9.99044	37.172	85.0803
MIN_PERIPHERY2CENTER_DIST_CHR12_b_CHR18_b	57.2916	159.309	16.1754	65.3385	65.5505	57.8664	25.6896	107.693	83.8417	1.13124	9.70229	50.6791	23.274	25.4643	98.4405	30.1403	117.159	99.8426	123.073	59.9129	19.7811	53.4018	54.9411	109.52	46.7335	174.757	23.8996	117.896	7.11439	105.762	27.8275	63.3087	60.8182	173.075	3.59553	33.523	52.2953	203.666	79.1142	40.7734	12.0921	5.70501	139.766	47.6997	28.0351	17.4957
MIN_PERIPHERY2CENTER_DIST_CHR12_b_CHR18_a	2.9696	12.3091	98.1195	61.5975	62.3902	3.83308	112.715	180.741	31.4922	82.3141	77.314	0.766252	37.7672	79.6559	17.5103	82.8583	52.9179	108.003	68.7752	13.7731	66.6616	100.765	46.5872	83.1104	73.4069	56.0474	0.868771	21.5214	77.0499	88.4932	53.5103	76.6094	101.425	36.6994	46.287	7.77492	112.367	73.2696	107.452	109.084	107.936	120.972	1.35745	54.0629	49.5389	48.1106
MIN_PERIPHERY2CENTER_DIST_CHR18_a_CHR12_a	24.5472	30.2243	111.799	121.594	121.306	28.1959	93.8851	64.9538	28.9543	113.234	189.504	118.169	68.7486	73.4642	64.7546	46.2029	14.5237	54.4464	56.7844	101.154	29.0594	130.803	45.3454	21.2905	240.777	6.51499	63.9274	56.6043	6.08883	49.4392	105.451	52.6616	73.3142	137.121	68.2199	47.8646	35.7966	62.416	75.3098	23.9177	137.017	80.0917	86.3157	108.798	87.6417	60.3612
MIN_PERIPHERY2CENTER_DIST_CHR18_a_CHR12_b	5.14693	14.9579	101.006	50.5278	49.9163	4.42677	131.584	184.527	33.2256	114.612	74.8227	0.808411	53.8227	75.97	18.9615	86.6868	41.928	120.013	49.5055	6.6672	58.4386	102.056	61.9209	93.5209	107.68	47.7483	9.03347	40.9189	123.309	80.7033	79.4196	76.9108	105.66	34.0064	55.3606	8.17662	117.386	80.1139	109.851	149.708	117.367	115.254	20.6986	56.0918	53.1556	61.8322
MIN_PERIPHERY2CENTER_DIST_CHR18_b_CHR12_b	67.9447	161.941	18.5266	85.4102	85.7532	63.3996	36.719	108.624	83.8263	26.0582	14.2759	59.8535	31.0932	31.3833	99.5293	41.0371	111.317	131.801	94.5106	57.4417	20.4832	52.7195	67.8343	123.691	55.3069	136.345	26.4236	126.775	10.2559	100.166	38.6145	68.606	60.1528	192.344	12.2407	44.6276	58.2538	205.67	77.9983	52.9007	7.21332	2.35907	162.409	46.9008	42.5318	27.2116
MIN_PERIPHERY2CENTER_DIST_CHR18_b_CHR12_a	71.8648	116.524	44.8639	32.5646	33.1472	77.6499	33.7804	26.4783	80.0606	24.9942	153.682	113.075	9.35643	48.5382	77.8707	76.5371	81.2557	23.0592	47.1542	103.584	6.90122	81.7172	22.8798	18.6984	185.818	82.0191	84.1044	74.9425	77.7878	97.4807	117.176	3.47717	16.372	130.519	137.042	52.4584	61.9567	170.476	43.3993	83.3934	27.065	35.523	1.94284	3.65018	56.352	90.0556
CENTER2CENTER_CHR12_a_CHR1_a	86.2434	63.7275	47.5025	178.971	179.546	133.243	164.974	98.0681	158.567	113.202	214.648	156.917	91.5843	103.837	100.387	82.5091	134.617	73.7867	83.239	211.713	54.5141	84.8179	104.012	162.313	209.002	132.071	154.881	41.2076	80.0148	46.2398	31.232	102.892	96.4138	269.206	57.3485	146.839	120.036	183.133	111.62	123.691	163.703	135.898	232.654	162.96	168.841	58.2523
CENTER2CENTER_CHR12_a_CHR1_b	136.098	122.621	90.5406	179.091	178.565	76.4959	167.229	171.389	130.105	82.3725	37.7963	211.761	91.2227	113.061	100.44	39.1567	107.22	130.68	42.0609	133.112	75.3111	69.439	129.163	120.263	279.635	44.0207	166.762	146.366	199.863	121.83	78.8419	97.5437	138.477	229.673	190.859	114.916	140.591	245.101	144.978	173.564	109.28	68.1165	289.071	140.317	84.8187	212.657
CENTER2CENTER_CHR12_b_CHR1_b	134.303	168.229	80.3786	92.4889	92.0212	26.0531	206.504	61.3214	86.9672	40.9065	201.889	107.324	127.945	38.703	49.1237	71.4864	141.437	172.986	59.5198	111.533	81.8961	45.874	43.3394	18.3692	154.229	48.9542	191.442	47.9614	151.7	101.113	190.836	53.1673	183.831	114.515	82.3922	110.929	24.5501	275.804	141.872	85.7316	29.485	87.9527	145.609	158.666	18.8923	100.589
CENTER2CENTER_CHR12_b_CHR1_a	134.522	60.0868	52.3416	120.197	121.074	149.567	192.011	114.756	96.8431	127.783	69.8987	36.5146	48.0869	31.5198	33.2171	71.9063	162.19	104.996	111.926	81.3633	56.089	68.6972	20.316	45.0817	97.7391	181.738	132.065	92.8208	75.3648	44.0902	190.961	151.347	72.9834	163.652	91.2001	92.8141	183.091	223.847	128.173	34.3732	85.4638	166.781	145.216	97.2517	80.6221	152.906
MIN_PERIPHERAL_DIST_CHR12_a_CHR1_a	37.3363	0	0	117.137	114.495	60.1082	89.8944	38.3275	96.2756	45.5412	158.316	102.825	17.4642	26.6833	30.3645	23.0868	83.7317	19.2094	0	155.428	0	37.1618	67.6757	116.709	123.118	6.08276	85.0118	0	0	0	0	46.0109	44.2832	161.124	0	54.6534	46.6262	91.1866	29.5297	34.8855	80.7341	65.0077	133.308	76.1183	84.1071	0
MIN_PERIPHERAL_DIST_CHR12_b_CHR1_b	80.8084	111.727	20.347	33.1361	32	0	140.698	0	40.6571	0	135	30.249	52.8961	0	0	21.0238	97.3756	108.046	0	57.3847	17.088	0	1.41421	0	66.9403	0	124.475	0	96.8607	39	138.149	0	119.256	14.5945	10.6302	16.1245	0	192.2	89.8109	23.0868	0	18	45.1996	61.0737	0	45.3542
MIN_PERIPHERAL_DIST_CHR12_a_CHR1_b	25	45.5412	36.7696	114.774	114.079	6.08276	107.787	99.7046	80.8332	22.8035	0	148	15.5885	55.7584	43.566	0	51.7011	51.4296	0	69.6132	10.198	1	98.051	53.3385	216.892	0	97	85.276	120.358	63.206	23.0217	20.2485	75.1332	87.9375	123.264	47.9375	90.7083	143.199	81.2219	91.2688	36.6197	15.0333	186.778	55.2268	0	123.167
MIN_PERIPHERAL_DIST_CHR12_b_CHR1_a	72	12.0831	0	61.2781	60.0833	84.9058	118.064	55.0908	29.2746	48.4149	8.24621	0	0	0	0	13.4536	115.49	32.6497	48.2701	10.0499	2	26.0768	0	0	7.07107	71.3863	54.827	15	0	0	110.386	91.4658	0	69.2604	45.4533	0	114.948	144.972	44.5197	0	5.83095	99.2875	68.8259	24.3311	9.11043	87.3327
MIN_PERIPHERY2CENTER_DIST_CHR12_a_CHR1_a	69.93	30.7026	20.5371	155.495	156.084	94.3231	134.163	72.5755	130.561	75.3599	181.506	130.944	42.4766	68.2993	72.5435	59.3153	112.187	48.3152	43.436	186.672	31.6853	65.279	88.6959	135.273	177.332	87.2981	120.854	20.5416	30.6816	20.8046	18.4235	80.5741	72.6646	216.642	24.5754	116.434	97.3045	140.587	72.3176	93.4317	130.99	114.047	174.723	129.353	128.678	13.5798
MIN_PERIPHERY2CENTER_DIST_CHR12_a_CHR1_b	45.157	89.1801	63.1154	155.569	155.14	42.4611	135.66	142.662	106.249	57.0193	23.6605	185.119	60.3661	86.0763	68.7105	19.7236	80.9613	95.4353	7.39367	110.76	53.1928	52.7053	114.689	93.5753	250.75	12.9658	128.271	123.879	154.531	90.9559	54.8642	42.4269	103.214	152.591	156.138	81.4546	116.751	197.663	111.414	142.042	69.846	46.2137	225.975	104.415	44.9275	175.094
MIN_PERIPHERY2CENTER_DIST_CHR12_b_CHR1_b	104.05	147.265	50.5433	65.5312	66.0091	9.49759	168.852	32.4008	59.6906	12.0099	180.826	72.1289	95.5641	4.47101	23.7018	56.4935	125.174	139.881	24.9821	85.6127	55.0425	27.8592	24.4357	3.83549	94.0325	21.003	152.58	13.275	126.43	81.4524	169.723	31.6336	163.604	78.4666	51.6988	86.8362	9.09223	244.624	117.625	63.2023	3.37664	58.5738	85.6417	116.024	1.74825	83.8719
MIN_PERIPHERY2CENTER_DIST_CHR12_b_CHR1_a	109.247	36.302	23.2627	103.113	103.715	126.445	151.556	86.0259	60.1969	71.6308	46.3646	24.6275	28.4883	1.71823	12.0154	48.8102	145.06	61.5618	94.2311	41.1855	39.004	46.676	4.58588	18.2842	42.9556	151.954	96.9387	51.4637	52.0013	20.9725	166.842	125.618	52.2737	123.478	69.6706	57.9729	151.305	194.618	99.6692	13.5125	49.8519	147.855	100.463	76.3655	43.6563	124.343
MIN_PERIPHERY2CENTER_DIST_CHR1_a_CHR12_a	56.7531	24.2654	5.99169	140.344	137.963	93.3289	122.515	61.4489	124.472	82.7722	191.406	127.918	63.8858	63.0434	59.0267	50.0022	106.73	43.3683	33.1328	179.318	12.208	57.1426	82.9051	143.8	154.319	51.1038	118.859	20.9117	26.2382	4.05586	4.53588	60.0435	70.1355	203.494	27.9022	86.6353	69.1504	134.444	67.7634	65.5847	113.821	86.7526	188.059	110.438	125.882	16.6179
MIN_PERIPHERY2CENTER_DIST_CHR1_a_CHR12_b	101.04	31.0879	21.2226	79.0796	77.2403	107.373	157.398	85.6015	63.2664	105.744	30.4291	8.04989	16.3461	11.3771	9.66784	35.0326	133.58	74.4664	65.6854	53.2939	20.325	44.6409	4.81584	21.7049	50.2015	102.126	86.8372	55.5103	19.4891	10.7422	138.28	118.107	24.5195	106.521	69.064	18.6096	146.808	174.309	71.3393	2.00292	42.9781	117.692	112.863	49.0103	46.3333	114.278
MIN_PERIPHERY2CENTER_DIST_CHR1_b_CHR12_b	109.404	128.358	40.4732	57.032	55.3966	9.93013	178.628	24.2656	65.4169	11.7341	157.254	63.9204	79.9017	16.6288	8.89134	37.6109	113.923	143.743	9.81948	84.0585	41.7451	11.8916	31.4409	5.57806	127.164	16.7818	162.819	19.1319	121.792	58.9018	158.534	20.3742	139.348	52.6675	40.6444	42.0955	2.61461	221.369	114.076	49.9702	2.73841	46.0195	103.673	104.202	0.826477	60.4572
MIN_PERIPHERY2CENTER_DIST_CHR1_b_CHR12_a	109.553	83.9926	63.2818	138.52	137.706	40.2694	139.222	129.286	101.612	48.3722	11.9499	174.293	43.7015	83.511	78.2054	5.30658	78.0026	85.377	20.7679	90.0911	32.1814	16.68	115.656	80.6697	248.365	19.042	135.759	108.482	165.017	93.5695	56.7165	74.3915	109.924	165.085	157.559	79.2716	114.62	189.633	115.568	122.622	75.2221	33.053	248.849	91.7602	35.2457	163.13
CENTER2CENTER_CHR12_a_CHR4_a	76.468	160.713	71.7405	56.4907	56.3186	59.6877	129.944	121.049	68.1667	121.62	238.701	92.3092	192.543	46.3025	166.46	69.471	89.7309	86.2211	52.7633	98.7401	73.9749	41.0252	81.2586	21.0784	163.046	57.0522	106.911	205.717	48.9089	103.926	76.7748	34.217	62.4092	24.0437	34.2492	101.664	78.7553	94.0312	117.918	109.871	232.264	140.262	197.197	128.492	140.436	126.988
CENTER2CENTER_CHR12_a_CHR4_b	110.542	35.5845	84.8959	97.5637	97.4325	38.7461	95.342	47.6203	94.9439	213.383	94.8959	82.7594	183.479	95.1145	42.7359	18.289	99.6344	39.9824	59.7081	60.897	47.5028	150.125	39.2887	73.884	246.164	176.432	29.5453	165.389	241.459	37.3663	79.6956	76.9605	22.7959	216.639	163.977	125.27	40.8723	32.5013	137.566	213.587	63.9043	110.572	205.822	176.816	158.725	30.447
CENTER2CENTER_CHR12_b_CHR4_b	148.721	19.8647	52.4541	122.868	122.923	67.7581	136.547	209.001	169.237	199.693	163.456	77.7683	209.51	152.474	125.353	71.6393	107.047	132.52	62.5453	172.865	28.8289	118.171	54.3342	89.1734	129.002	229.376	68.85	159.982	142.298	97.0662	233.511	29.6436	118.967	200.79	42.3328	96.6297	128.151	24.7779	144.294	78.358	103.925	127.814	111.208	197.966	66.9248	140.719
CENTER2CENTER_CHR12_b_CHR4_a	126.522	202.146	57.7546	44.8612	45.2645	114.138	167.347	224.788	123.902	98.8904	70.3015	31.913	206.354	132.894	244.373	39.3575	112.767	98.6512	110.764	38.0698	96.1806	25.5678	65.2841	141.342	84.253	110.773	22.0781	150.889	135.183	64.7588	129.658	121.359	63.9926	94.1529	106.081	55.6784	98.9898	104.666	111.05	78.79	170.671	165.766	21.3548	123.073	86.4512	120.659
MIN_PERIPHERAL_DIST_CHR12_a_CHR4_a	27.8926	84.605	21	9	9.05538	0	62.2656	72.5879	11	42.4382	187.603	43.566	99.4937	5.65685	101.538	12.7279	37.855	8.06226	5.83095	52.9339	7.07107	0	39.4462	0	70.6045	0	50.4183	156.898	0	47.1381	6.7082	0	9.48683	0	0	35.6791	30	15.5885	57.9137	41.6053	164.939	93.3113	84.2912	38.9487	67.3647	26.8328
MIN_PERIPHERAL_DIST_CHR12_b_CHR4_b	96.3743	0	4.24264	65.3758	65.3758	13.9284	65.3146	133.854	107.541	109.243	121.598	40.9145	142.58	86.5506	79.0569	28.178	42.7668	49.5581	22	80.7527	0	66.9776	4.47214	38.6264	43.9432	130.231	21.9317	93.9415	78.1601	38.4708	182.137	0	70	129.035	0	52.4309	64.4515	0	85.4985	19.9249	40.4969	76.9805	40.5093	110.263	8	64.4515
MIN_PERIPHERAL_DIST_CHR12_a_CHR4_b	64.3817	0	43.1161	51.9038	51.9038	0	38.4188	0	44.2832	138.181	44.3847	30.4138	128.16	47.5184	0	0	35.8469	0	0	0	2.23607	102.069	5.83095	17.088	177.598	61.4003	0	99.4636	161.549	0	23.3452	8.94427	0	151.093	111.866	62.7535	0	0	71.007	150.193	3.60555	61.0737	119.658	104.283	104.259	0
MIN_PERIPHERAL_DIST_CHR12_b_CHR4_a	66.7533	153.834	16.4317	0	0	50.6952	74.4715	170.073	28.6705	8.94427	18.8414	0	107.247	78.2943	191.953	0	69.7065	34.9857	66.8506	0	38.7556	0	7.81025	80.2371	25.0799	2.82843	0	80.05	21.8403	10.6302	69.383	58	1	15	42.2019	3.16228	43.3244	35.6931	66.7083	20	93.4024	119.155	0	38.6911	45.1885	47.5605
MIN_PERIPHERY2CENTER_DIST_CHR12_a_CHR4_a	58.0197	115.297	45.1477	34.3196	34.6367	15.7127	97.5359	97.7313	47.9584	91.2708	204.957	66.1391	157.493	29.336	129.524	40.1574	51.281	46.0412	35.1033	72.9819	51.5699	23.4533	58.1242	6.47542	125.993	21.1863	84.8355	179.057	22.0432	76.7743	47.3356	9.03037	42.411	7.19197	6.89429	70.4437	50.9646	51.607	84.8226	79.4411	199.284	119.005	135.381	90.6648	98.4912	83.146
MIN_PERIPHERY2CENTER_DIST_CHR12_a_CHR4_b	83.8161	7.73311	66.5959	74.8551	74.8551	11.0848	65.5572	23.637	72.6043	178.727	69.5193	56.3053	152.259	77.7764	8.16469	9.41198	68.8362	16.9433	18.3603	26.69	28.6805	135.124	25.5648	45.1224	215.024	131.083	6.6644	138.446	188.072	11.2742	52.8057	26.0547	1.01328	187.799	132.211	96.3141	15.1987	21.349	99.4757	180.235	38.9719	87.568	145.421	142.127	122.056	8.24288
MIN_PERIPHERY2CENTER_DIST_CHR12_b_CHR4_b	116.925	3.51901	23.7558	87.4963	87.4963	33.0307	102.979	179.898	136.141	150.816	144.247	60.4793	169.931	123.778	102.94	57.1804	86.7238	86.6636	43.6473	119.981	15.1048	98.3842	22.0582	58.5962	68.41	200.202	42.1308	131.798	115.081	74.6456	210.487	10.2832	97.3944	158.449	25.1339	74.9581	93.8809	1.32309	116.886	43.9952	63.3288	105.686	66.3918	155.143	23.9259	117.674
MIN_PERIPHERY2CENTER_DIST_CHR12_b_CHR4_a	104.901	184.879	37.6039	3.86156	3.86156	71.4159	129.376	199.024	96.9775	54.1544	45.7138	8.56973	164.429	109.733	216.659	16.3707	84.0178	56.1609	87.4731	3.31808	78.6189	12.9624	36.8089	113.421	58.9198	83.2453	4.01613	116.183	66.8396	44.6011	96.7066	91.2722	43.2134	44.7652	83.151	34.0574	66.0179	69.8175	88.3516	46.7668	129.687	144.865	3.866	77.3121	63.3113	93.0145
MIN_PERIPHERY2CENTER_DIST_CHR4_a_CHR12_a	44.1731	130.925	47.313	26.7664	26.557	38.104	90.4831	96.7931	27.2166	74.9177	221.28	70.559	134.66	28.0115	137.748	42.8011	64.4263	49.8657	29.9508	74.4789	29.9953	6.21157	60.8817	10.5935	105.465	20.3045	70.6261	183.738	7.74833	78.7709	52.951	4.17708	37.5746	3.89294	1.29138	67.6096	56.2449	62.5156	92.6196	69.0143	198.259	114.234	146.725	77.0091	107.502	71.0042
MIN_PERIPHERY2CENTER_DIST_CHR4_a_CHR12_b	92.1918	171.282	35.5002	8.96908	9.21159	90.5452	111.763	195.617	56.4464	52.7595	42.4795	15.2574	148.524	102.435	218.872	5.442	94.82	75.2469	88.8765	9.64383	56.2097	8.56334	37.9476	108.053	53.3543	34.9637	6.37242	115.312	78.7398	31.8342	103.142	89.1382	22.1225	64.4109	65.5296	32.5607	74.601	76.83	89.2263	41.7582	134.076	141.029	2.40503	80.6959	66.9943	73.2686
MIN_PERIPHERY2CENTER_DIST_CHR4_b_CHR12_b	127.583	6.98377	32.4162	91.188	91.1505	49.6734	103.68	163.341	139.81	158.978	140.145	60.7672	182.667	115.07	97.5717	43.4028	65.7643	95.678	45.6905	134.282	2.96612	86.0963	29.0147	69.8864	100.146	159.296	53.47	124.882	105.913	59.9683	205.73	10.0628	92.4233	168.431	13.5041	75.9021	100.013	3.40556	112.83	49.7661	78.2249	99.3463	83.6737	153.924	50.5849	90.9893
MIN_PERIPHERY2CENTER_DIST_CHR4_b_CHR12_a	88.7802	7.48764	64.3735	78.3205	78.2001	10.5074	70.1403	4.28285	67.3582	172.745	70.13	54.2514	159.209	69.163	15.177	2.5325	66.9744	16.9504	29.1328	26.3631	21.595	117.462	19.0151	43.3508	209.809	106.757	0.402485	126.491	215.22	25.5672	48.4595	54.3101	11.2154	183.193	143.964	93.5003	19.5247	2.41599	107.769	183.386	36.8167	85.6258	179.881	139.836	141.708	20.4017
VOLUME_CHR16_a	24430	210595	20741	13545	19838	105616	34237	84497	13895	54194	8204	22106	32214	33096	26341	23723	29813	53592	59850	75684	84385	88445	14644	27454	38682	63735	19656	95508	103019	47635	91294	43015	58163	74914	61208	96005	70343	82481	54383	66157	93772	58051	50449	21623	142968	106974
CHR16_a_CENTROID_X	211.742	200.028	290.122	230.398	231.241	329.745	292.177	180.38	294.062	292.383	278.647	326.908	253.227	261.64	211.044	323.509	270.565	253.213	277.679	225.823	218.125	311.708	268	276.214	315.755	241.562	282.491	198.454	355.305	238.88	301.428	224.259	279.536	355.653	368.062	345.476	366.177	309.473	287.052	385.468	317.406	244.038	324.602	308.994	420.117	289.451
CHR16_a_CENTROID_Y	285.18	212.173	227.841	332.6	333.122	116.444	361.133	302.412	284.55	266.103	165.596	338.959	286.611	305.49	282.354	341.768	202.645	181.525	163.611	242.27	315.943	283.538	231.438	314.981	233.574	167.052	253.162	237.54	177.684	191.527	186.251	262.349	258.075	341.707	235.234	229.565	208.284	192.631	254.92	231.926	312.383	163.333	135.446	276.888	128.066	223.194
CHR16_a_CENTROID_Z	35.6499	42.8963	23.7121	43.1974	37.0106	47.0074	35.561	35.8119	29.9431	33.5307	23.8729	32.2315	33.6052	31.5429	22.1812	33.7772	39.2733	38.5082	35.2039	37.8668	34.629	31.5319	35.8901	35.1713	37.1053	32.6651	41.8704	35.0924	37.1608	29.0585	32.5327	34.8428	42.1778	43.8471	37.91	36.3194	37.7494	40.7085	34.8333	34.8319	34.8009	40.1717	43.3112	34.9003	36.1334	41.0303
MINOR_AXIS_CHR16_a	19.8203	53.3676	24.4218	25.7444	26.6118	40.7915	31.0699	29.0386	19.7597	28.5444	22.6263	26.3785	36.4189	24.5626	24.4324	22.4353	27.9373	24.4793	32.776	33.1656	38.5032	33.4715	21.539	23.6712	33.9206	30.8014	22.4123	38.6951	36.9737	33.7004	39.3968	25.7357	34.0565	30.3206	31.6121	34.027	24.6652	35.5319	25.009	26.4702	40.2558	27.6194	27.322	40.4713	25.3616	36.7302
MAJOR_AXIS_CHR16_a	62.8117	71.2664	35.2194	50.3413	52.2546	68.0972	49.1746	58.425	42.3416	39.5562	43.1827	42.2636	53.3074	43.4433	40.8061	41.4134	35.7226	62.9513	39.5444	47.3285	45.2614	65.3341	26.7163	55.165	48.3193	51.9514	34.5883	60.2188	64.0283	38.1572	49.6405	36.689	88.0226	52.6467	42.6373	72.559	59.0324	62.3199	47.7811	79.4923	56.046	54.6085	57.7974	67.6919	122.596	98.5682
EQUIVALENT_DIAMETER_CHR16_a	28.926	58.7764	27.1508	28.3748	29.6529	48.3755	35.0168	40.4218	24.7934	32.6358	27.2044	31.4818	33.593	31.0164	30.3754	29.1871	29.9468	36.6402	34.768	38.5703	41.2389	44.8314	23.0117	30.895	33.2273	37.6694	26.6651	45.6823	44.6426	35.1397	42.3651	29.4605	38.7032	38.6795	34.9289	42.9938	37.3524	42.902	33.0615	35.5451	43.395	36.204	35.8278	36.08	50.4837	48.4246
SOLIDITY_CHR16_a	0.686433	0.862103	0.781726	0.653231	0.6685	0.805554	0.774662	0.889488	0.70007	0.880754	0.764592	0.788284	0.616366	0.845651	0.865403	0.856188	0.874355	0.822416	0.914813	0.92347	0.949829	0.896018	0.889486	0.709577	0.699495	0.829096	0.834997	0.831182	0.754723	0.912536	0.849617	0.901207	0.555604	0.888197	0.868573	0.731828	0.876274	0.766583	0.87619	0.679479	0.807523	0.829635	0.73275	0.507851	0.698846	0.64781
CENTER2CENTER_DIST_NUCL2CHR16_a	52.4918	112.781	17.4237	131.276	130.893	88.8194	110.855	120.285	60.9363	15.2974	18.9202	87.9617	67.1278	21.0571	25.0108	55.5076	14.1169	29.9892	43.1741	38.6584	84.4923	84.8931	33.8833	26.7984	28.3831	73.4887	35.3575	68.2259	120.875	49.0486	29.071	18.401	74.1799	132.995	44.2357	52.818	61.6956	32.6496	35.8398	91.4856	83.5375	25.5051	119.841	23.3163	32.0657	34.4061
MIN_PERIPHERAL_DIST_NUCL2CHR16_a	14	0	0	1	0	0	9	0	14	0	14	3.60555	14	7	0	1	0	0	0	0	0	0	14	14	14	0	0	0	0	0	0	0	0	0	0	0	0	0	0	0	0	0	0	21	0	0
MIN_PERIPHERY2CENTER_DIST_NUCL2CHR16_a	27.3519	5.86829	16.7133	16.885	17.1747	14.2105	27.4399	25.523	22.9476	26.5337	16.8814	25.2317	26.609	24.5505	15.1854	15.3553	16.7361	24.4973	27.8007	25.1353	27.6293	24.4742	28.8934	27.8295	30.1093	25.6689	14.1391	20.9176	25.8429	19.9475	25.5375	27.8462	20.8275	24.1138	25.0912	26.6884	25.2528	22.2996	27.8335	27.8359	26.7627	22.8307	19.6979	27.9005	29.1337	21.9752
MIN_PERIPHERY2CENTER_DIST_CHR16_a2NUCL	39.3416	73.4137	1.05811	104.055	103.147	48.439	76.996	96.7334	38.8835	2.92888	0.667748	65.0049	43.7405	2.26501	5.49293	42.4245	2.95011	9.32539	21.5016	14.5654	60.7815	57.6431	22.7317	1.6385	9.51725	43.4729	22.4199	39.7804	79.4267	31.2869	10.0009	3.00276	39.9688	107.938	19.9434	15.9547	32.3788	1.84544	22.4086	39.2013	60.7873	9.61302	105.703	0.588824	5.70788	8.42978
SUBTENDEDRADIUS_CHR16_a	131.614	118.935	41.6688	149.39	149.003	105.284	158.326	146.196	148.854	86.5601	88.2553	119.182	150.667	115.866	53.7417	72.9712	47.3589	121.745	92.843	95.9395	128.699	145.153	87.8159	122.182	122.364	135.282	84.9378	156.412	190.154	121.58	137.811	93.1685	130.709	157.376	152.94	151.463	129.973	169.541	117.591	143.87	111.851	103.824	173.827	156.821	127.809	105.947
PERCENT_SUBTENDEDRADIUS_CHR16_a	39.883	94.8259	41.8147	87.8748	87.846	84.3613	70.0165	82.2766	40.9371	17.6726	21.438	73.8046	44.5539	18.1737	46.5388	76.0679	29.8083	24.6329	46.5022	40.2945	65.6513	58.4853	38.5844	21.9332	23.1956	54.3227	41.6275	43.6192	63.5672	40.3426	21.0948	19.7502	56.7518	84.5075	28.9235	34.8718	47.4681	19.2576	30.4782	63.5891	74.6863	24.5656	68.943	14.8681	25.0888	32.4749
VOLUME_CHR16_b	8841	188895	12719	6118	10451	67760	26670	29792	3899	28280	7623	18326	3591	25088	25284	10220	17346	39886	31815	74655	56462	72779	13006	11473	15834	46585	6671	73094	100611	38024	45381	38948	55139	43750	48825	58513	66234	30093	38927	33810	36204	25263	37450	13783	70595	45178
CHR16_b_CENTROID_X	244.632	343.435	320.813	252.929	253.505	240.095	174.167	277.753	310.025	260.467	324.812	353.954	213.633	211.079	240.097	357.237	282.947	259.044	299.905	335.25	248.659	208.993	295.231	330.552	396.808	246.518	289.987	209.938	90.0372	264.745	312.406	248.31	363.522	386.217	397.812	217.184	280.692	221.872	240.106	335.605	303.65	259.546	242.692	173.023	351.374	211.719
CHR16_b_CENTROID_Y	284.976	273.503	216.35	251.105	251.305	215.151	204.533	240.092	310.312	215.46	85.8843	291.061	311.084	305.64	320.675	276.795	231.455	210.223	140.947	303.183	199.181	151.432	330.005	329.993	137.277	291.516	220.194	176.229	184.754	79.1416	238.793	252.393	140.488	323.178	260.767	276.603	213.416	186.884	283.995	268.041	155.719	220.894	184.417	253.091	191.524	207.13
CHR16_b_CENTROID_Z	32.2177	34.5209	25.6808	45.2918	35.0375	31.03	35.079	40.0987	27.8743	42.5025	27.7686	31.4278	35	27.209	27.1046	28.398	45.3559	29.5369	32.8869	39.7172	35.7298	31.0856	45.338	34.9701	32.8647	30.0216	39.2308	33.7511	37.0898	30.7513	40.9008	35.3837	36.4299	46.1933	39.4087	40.9968	34.4355	49.3191	33.025	31.8652	41.9838	42.5295	41.3877	36.966	34.7133	36.2158
MINOR_AXIS_CHR16_b	25.0535	48.4569	20.8543	16.1211	17.3608	28.661	25.2803	29.5335	9.27975	26.0801	18.4336	27.8393	18.914	26.6205	26.8051	21.4111	26.0384	23.8522	22.7742	32.6148	29.6686	34.3823	21.8607	22.2651	21.3191	24.2763	20.2629	34.1176	43.8455	31.4914	26.4948	24.7631	31.0865	28.7613	24.7981	24.3679	35.4198	38.9678	22.7283	26.2833	25.5249	22.1949	29.7095	26.7477	26.1147	29.7948
MAJOR_AXIS_CHR16_b	40.5638	75.068	34.0652	44.8788	46.5318	52.2717	48.9129	82.1997	28.4685	42.9261	32.1602	32.6091	45.0171	34.6728	35.7207	31.9801	34.5111	66.1363	34.2744	53.6274	37.8155	51.3746	27.5359	41.2679	35.6818	60.3031	47.3444	54.7722	52.5811	42.1988	65.48	33.8141	40.9537	40.7409	44.9905	57.7993	40.8228	56.6076	36.4441	45.9055	42.4123	29.9857	36.1439	47.0564	53.0617	46.2274
EQUIVALENT_DIAMETER_CHR16_b	28.2047	57.5842	23.968	23.5778	25.1616	36.3382	30.1731	36.1576	15.3329	31.9201	21.4822	28.7765	25.5572	29.9333	30.2097	24.8613	28.0261	31.6186	26.8098	41.0833	33.3165	40.6054	24.305	26.3512	26.6409	33.7625	24.4951	40.4505	44.4078	31.1477	34.2164	28.0471	32.672	31.4378	31.0021	36.069	36.2104	35.8891	27.8586	31.8776	30.4862	25.5488	30.8409	28.4663	35.506	33.6653
SOLIDITY_CHR16_b	0.731109	0.839054	0.757703	0.707199	0.728613	0.810947	0.724268	0.570989	0.778801	0.861833	0.773689	0.838211	0.70274	0.921592	0.904835	0.854491	0.854499	0.724351	0.866494	0.927031	0.954989	0.911137	0.941132	0.757807	0.882669	0.760242	0.618858	0.816866	0.779217	0.774003	0.659892	0.920771	0.815932	0.812768	0.867916	0.867211	0.823258	0.642036	0.888234	0.782509	0.858377	0.942467	0.828598	0.595752	0.814392	0.802076
CENTER2CENTER_DIST_NUCL2CHR16_b	20.3731	44.044	23.4271	50.8424	49.3901	55.8775	88.1386	14.5272	88.0373	60.8327	108.825	57.1849	110.412	58.4205	42.3373	45.3303	26.2394	28.9661	72.8111	147.207	51.0716	88.5156	68.9241	76.9664	153.083	89.0769	7.76319	92.4057	145.237	67.5677	37.4635	26.5245	86.1069	137.674	79.7994	87.8146	37.6354	63.9052	38.9554	44.8423	97.1517	42.5787	50.0992	156.622	61.8982	78.2772
MIN_PERIPHERAL_DIST_NUCL2CHR16_b	21	0	7	14	21	0	14	14	14	14	10.4403	14	19.7231	7	7	14	0	0	0	0	0	0	5	13.9284	0	0	14	0	0	0	0	0	0	0	0	0	0	0	0	7	0	0	0	0	0	7
MIN_PERIPHERY2CENTER_DIST_NUCL2CHR16_b	25.2204	27.5288	18.685	17.7087	27.9685	23.9137	27.9254	22.9028	20.8767	27.5053	20.7698	24.4279	28.0025	20.2123	20.1075	21.4002	10.6539	22.538	19.5418	23.2849	27.2729	24.0895	17.1563	27.9737	12.9316	23.0318	16.7703	22.2502	25.9114	18.251	22.1039	27.6208	26.5789	10.5611	23.5932	22.0076	27.4404	13.682	26.0252	24.8684	12.1885	20.4758	21.6186	2.19707	27.72	26.7859
MIN_PERIPHERY2CENTER_DIST_CHR16_b2NUCL	4.69279	9.39109	4.07103	28.1154	25.6815	30.3184	51.0749	2.24213	75.5454	41.2726	94.0358	39.9653	91.9334	38.3945	25.3653	31.1037	8.59962	1.60963	58.6344	120.172	31.4831	65.8592	56.7691	58.0105	132.865	65.8494	3.25511	59.9281	104.611	48.7212	12.1889	8.40073	61.5785	117.994	61.445	47.1798	13.5108	24.2365	18.5679	25.4081	71.8839	29.4712	27.8363	135.555	30.7604	38.3188
SUBTENDEDRADIUS_CHR16_b	130.873	119.468	67.0199	128.856	123.905	81.0522	155.634	85.9567	147.466	125.597	138.112	98.6365	149.755	93.8233	81.827	115.758	47.3304	103.452	92.6796	181.634	93.5521	147.842	88.1796	121.894	168.784	147.189	25.2023	124.672	173.393	118.082	102.924	126.477	128.547	149.192	146.435	143.884	91.7343	120.595	107.044	139.928	109.799	89.8274	149.135	155.151	129.492	140.033
PERCENT_SUBTENDEDRADIUS_CHR16_b	15.5671	36.8669	34.9555	39.4567	39.8612	68.9402	56.6321	16.9006	59.6998	48.4349	78.7943	57.9754	73.7286	62.2665	51.74	39.1595	55.4387	27.9994	78.5621	81.0458	54.5916	59.8717	78.1633	63.1421	90.6975	60.5187	30.8035	74.1192	83.7617	57.2211	36.3992	20.9718	66.9847	92.2796	54.4949	61.0314	41.0265	52.9914	36.3918	32.0468	88.4815	47.4006	33.5931	100.948	47.8008	55.8992
CENTER2CENTER_CHR16_a_CHR16_b	33.0692	156.196	32.8306	84.578	84.8152	134.297	196.087	115.687	30.3783	60.5304	92.1976	55.0125	46.5678	50.7471	48.341	73.4035	31.943	30.6284	31.8278	125.253	120.694	167.34	102.695	56.3738	125.939	124.591	33.9119	62.3917	265.362	115.336	54.3252	26.0359	144.615	35.8189	39.2328	136.724	85.703	88.2106	55.2506	61.6401	157.431	59.6603	95.4521	138.053	93.5651	79.5203
MIN_PERIPHERAL_DIST_CHR16_a_CHR16_b	5	70.1213	4.12311	46.0977	45.1221	67.2086	127.914	68.8186	5	17.6918	51.9519	5.38516	5	10.198	14.4222	39.8497	5	5	4.24264	75	73.0069	111.126	78.4474	25.9422	62.1369	70.214	4.47214	5	182.129	73.5051	4.12311	5	89.588	5	5	63.1269	33.8379	15.5242	21.4243	4.12311	109.293	18.4391	51.6624	79.1012	7	4.12311
MIN_PERIPHERAL_DIST_CHR16_b_CHR16_a	5	70.1213	4.12311	46.0977	45.1221	67.2086	127.914	68.8186	5	17.6918	51.9519	5.38516	5	10.198	14.4222	39.8497	5	5	4.24264	75	73.0069	111.126	78.4474	25.9422	62.1369	70.214	4.47214	5	182.129	73.5051	4.12311	5	89.588	5	5	63.1269	33.8379	15.5242	21.4243	4.12311	109.293	18.4391	51.6624	79.1012	7	4.12311
MIN_PERIPHERY2CENTER_DIST_CHR16_a_CHR16_a	0.72197	21.1918	7.55168	1.39867	2.02859	13.5567	9.3819	11.9046	2.02025	11.8622	2.9225	6.23057	5.00952	3.5499	8.35507	4.9468	7.98819	3.99842	12.6869	11.311	15.6091	7.81477	6.04046	1.01815	4.56583	6.40522	7.53763	15.5656	4.58001	13.1485	6.57877	10.2492	7.4597	10.7249	13.1774	6.71305	9.2454	8.4811	6.31009	0.562609	13.1563	5.05585	6.60549	0.150087	6.10526	2.51172
MIN_PERIPHERY2CENTER_DIST_CHR16_a_CHR16_b	20.9122	115.757	20.2794	58.0284	57.6603	95.8494	164.375	93.005	18.694	39.6332	66.6873	20.8499	21.2585	29.4241	32.2447	55.8269	17.7746	17.2917	17.7841	98.4066	94.8214	138.055	90.8438	38.5516	81.669	102.153	22.1219	30.2311	224.144	93.8023	29.8163	15.3351	115.272	20.729	21.8834	103.582	63.8894	54.9724	36.7745	19.9207	131.255	31.9384	73.376	100.17	40.0442	38.7155
MIN_PERIPHERY2CENTER_DIST_CHR16_b_CHR16_b	2.80662	10.7651	4.40066	3.29421	2.75289	10.1649	5.07093	4.68123	2.14238	5.50254	2.89699	9.16207	0.375935	10.3664	7.58925	5.26391	6.95046	1.87121	7.4433	8.5624	9.3709	13.5738	9.74187	2.47553	6.5935	3.2652	2.77597	6.32076	15.8431	5.84954	3.41413	9.99149	7.27308	7.24433	8.23816	10.8715	12.2629	2.84295	7.38946	10.1526	7.28936	10.1296	6.22803	2.19707	6.43233	10.3532
MIN_PERIPHERY2CENTER_DIST_CHR16_b_CHR16_a	15.8188	111.987	16.6902	72.8851	72.2598	106.958	160.814	88.4281	17.048	38.3062	77.6532	37.5598	26.0711	30.945	31.7344	56.8617	16.5867	16.8426	18.3447	99.9463	99.0906	141.909	90.3866	40.7867	105.739	94.088	16.1319	34.5919	223.03	97.6201	27.8642	15.5838	119.006	19.6284	22.2081	93.4873	54.2479	48.5094	42.5165	38.7998	135.586	46.7764	74.588	116.923	60.4173	41.463
MIN_PERIPHERY2CENTER_DIST_CHR16_a_CHR16_a	0.72197	21.1918	7.55168	1.39867	2.02859	13.5567	9.3819	11.9046	2.02025	11.8622	2.9225	6.23057	5.00952	3.5499	8.35507	4.9468	7.98819	3.99842	12.6869	11.311	15.6091	7.81477	6.04046	1.01815	4.56583	6.40522	7.53763	15.5656	4.58001	13.1485	6.57877	10.2492	7.4597	10.7249	13.1774	6.71305	9.2454	8.4811	6.31009	0.562609	13.1563	5.05585	6.60549	0.150087	6.10526	2.51172
MIN_PERIPHERY2CENTER_DIST_CHR16_a_CHR16_b	20.9122	115.757	20.2794	58.0284	57.6603	95.8494	164.375	93.005	18.694	39.6332	66.6873	20.8499	21.2585	29.4241	32.2447	55.8269	17.7746	17.2917	17.7841	98.4066	94.8214	138.055	90.8438	38.5516	81.669	102.153	22.1219	30.2311	224.144	93.8023	29.8163	15.3351	115.272	20.729	21.8834	103.582	63.8894	54.9724	36.7745	19.9207	131.255	31.9384	73.376	100.17	40.0442	38.7155
MIN_PERIPHERY2CENTER_DIST_CHR16_b_CHR16_b	2.80662	10.7651	4.40066	3.29421	2.75289	10.1649	5.07093	4.68123	2.14238	5.50254	2.89699	9.16207	0.375935	10.3664	7.58925	5.26391	6.95046	1.87121	7.4433	8.5624	9.3709	13.5738	9.74187	2.47553	6.5935	3.2652	2.77597	6.32076	15.8431	5.84954	3.41413	9.99149	7.27308	7.24433	8.23816	10.8715	12.2629	2.84295	7.38946	10.1526	7.28936	10.1296	6.22803	2.19707	6.43233	10.3532
MIN_PERIPHERY2CENTER_DIST_CHR16_b_CHR16_a	15.8188	111.987	16.6902	72.8851	72.2598	106.958	160.814	88.4281	17.048	38.3062	77.6532	37.5598	26.0711	30.945	31.7344	56.8617	16.5867	16.8426	18.3447	99.9463	99.0906	141.909	90.3866	40.7867	105.739	94.088	16.1319	34.5919	223.03	97.6201	27.8642	15.5838	119.006	19.6284	22.2081	93.4873	54.2479	48.5094	42.5165	38.7998	135.586	46.7764	74.588	116.923	60.4173	41.463
CENTER2CENTER_CHR16_a_CHR17_a	23.3241	141.735	65.2312	191.029	190.416	72.0071	143.79	100.114	13.0171	40.3091	81.6925	114.909	117.152	65.2108	49.7149	34.988	45.1987	70.5304	72.5037	104.624	143.445	168.775	102.558	62.0513	117.386	174.896	100.048	88.572	144.511	91.3168	21.7609	32.1004	56.2247	170.271	143.521	42.9994	112.693	63.8456	115.103	55.4478	154.492	15.2903	166.135	66.286	13.9592	107.913
CENTER2CENTER_CHR16_a_CHR17_b	91.036	210.918	52.6233	169.464	169.007	171.609	194.115	192.688	51.2026	59.6927	20.3119	176.632	31.6127	67.3021	68.6142	120.978	85.1395	35.2916	102.544	97.8518	169.085	89.3023	73.2438	76.1578	83.4194	97.9318	49.8248	122.337	59.9832	107.168	61.116	85.1028	117.935	212.983	27.6859	119.16	59.9436	89.6234	70.5296	41.5032	41.8373	17.6466	204.949	104.504	44.6133	53.1248
CENTER2CENTER_CHR16_b_CHR17_b	60.9986	100.388	67.9007	98.6966	97.814	137.944	57.063	93.3894	80.4087	8.71572	111.945	128.493	77.3462	114.811	20.979	85.1259	58.4148	58.6145	120.48	29.2513	68.3	145.783	51.5397	20.7004	187.198	30.4501	77.2104	141.875	208.861	47.6674	14.0393	59.1443	26.7062	225.821	39.0722	52.7876	66.7719	94.9635	62.1524	86.3444	140.998	54.7042	112.058	65.9985	49.3588	42.5318
CENTER2CENTER_CHR16_b_CHR17_a	54.2738	88.1574	59.0586	107.342	106.175	79.7469	61.813	83.2084	37.3586	88.0142	21.5877	66.4567	150.494	26.8676	95.7647	82.4005	74.5037	92.4477	97.9914	36.1537	101.634	22.7373	31.1798	21.1966	243.323	122.29	66.9043	96.3952	122.389	56.9954	71.7214	51.1172	141.542	160.044	179.802	179.666	64.5417	127.812	120.919	39.9899	36.3881	49.7205	99.4145	170.92	102.023	119.799
MIN_PERIPHERAL_DIST_CHR16_a_CHR17_a	0	73.2462	24.7386	121.116	121.008	3	82.134	34.4529	0	0	40.1995	65.4676	56.1427	0	13.4164	0	0	24.0416	33.0151	57.4282	93.9095	109.713	69.2387	8.06226	38.4188	94.308	62.1691	24.7386	36.4006	44.7214	0	0	0	90.2718	72.8354	0	45.2659	6.40312	69.857	9.21954	46	0	133.154	19	0	56.8331
MIN_PERIPHERAL_DIST_CHR16_b_CHR17_b	13.6015	25.1595	15.7797	58.8727	53.4603	40.8656	0	38.1313	40.025	0	57.0438	81.1234	7.07107	71.6519	0	51.0882	11	5.09902	78.7464	0	30.4138	99.7246	20.2485	0	97.9234	0	31.241	87	126.123	0	0	24.3516	0	158.808	0	15	14.8661	42.5441	15.6525	16	64.8768	28.1603	67.9411	11.0454	0	0
MIN_PERIPHERAL_DIST_CHR16_a_CHR17_b	33.3017	136.239	0	118.626	116.726	80.0999	96.1665	144.71	3.60555	3	0	117.316	0	24.2074	33.7491	85.9884	51	0	47	45.607	123.24	48.6724	43.566	42.3556	0	30.348	3.98	66.5883	0	38.2884	4	47.0425	59.2368	126.558	0	34.9285	1.41421	27.5318	15	0	0	0	162.659	39.5601	0	0
MIN_PERIPHERAL_DIST_CHR16_b_CHR17_a	0	8	24	44.1475	42.9535	24.4336	2.82843	25.2587	0	35.819	0	28.7576	102.849	0	58.258	44.2832	28.8617	42.4264	50.6458	0	49.6488	0	0	0	173.807	42.2137	19.2354	30.0167	1	0	22.2036	1	89.5545	79.3662	117.953	102.528	14.5258	46.5725	66.9701	0	0	0	46.3249	108.692	41.1825	44.6542
MIN_PERIPHERY2CENTER_DIST_CHR16_a_CHR17_a	15.2338	102.111	43.6592	163.915	162.794	46.4928	109.098	72.5111	1.11714	20.3949	59.0767	84.5937	87.5733	40.5206	33.1821	13.3443	25.1271	44.3719	59.1335	81.8166	122.897	141.004	89.7208	39.4918	85.9874	144.907	87.1954	61.597	104.007	65.8417	1.1241	16.5746	19.0587	149.132	112.433	20.7653	77.7465	35.4625	97.6874	33.2674	129.95	5.84063	151.064	39.8724	0.683601	81.5417
MIN_PERIPHERY2CENTER_DIST_CHR16_a_CHR17_b	72.8488	171.633	23.8477	143.243	142.289	135.977	168.891	168.359	32.0052	37.7099	4.15125	146.911	13.6809	46.8632	51.689	107.926	73.4711	11.2998	83.4236	69.7532	144.805	69.0111	60.2092	59.1609	29.2059	75.9421	31.6845	93.6382	20.9447	88.4674	37.138	73.6772	88.6651	184.032	7.581	77.9175	21.6881	63.1127	55.718	11.1106	18.6677	2.18144	185.139	76.3054	6.60881	8.16076
MIN_PERIPHERY2CENTER_DIST_CHR16_b_CHR17_b	46.1875	69.942	44.0112	75.9111	74.3196	104.947	40.2179	57.0354	66.7872	4.72198	97.4998	110.561	57.4676	95.7049	3.4214	72.8991	35.1805	34.6485	104.948	13.276	49.8124	123.337	40.0079	8.35362	168.937	8.38046	59.9115	111.303	168.023	24.0548	3.77463	38.8876	3.53442	203.301	13.7016	37.4518	40.9641	66.9212	38.7323	42.8071	120.128	41.9526	91.1283	47.6048	18.4611	17.6519
MIN_PERIPHERY2CENTER_DIST_CHR16_b_CHR17_a	38.5287	44.0985	43.7113	86.8303	84.6758	58.9238	24.831	57.1036	23.209	70.2211	12.0717	48.7824	135.401	12.6728	78.002	66.1269	60.7831	63.7974	77.7935	8.19898	85.8043	2.93623	17.547	9.78992	223.112	100.534	45.3275	66.4745	79.0282	23.7288	44.4621	33.4606	116.95	142.178	161.359	136.486	38.9059	80.2187	97.223	12.6469	2.29298	35.7966	76.787	150.213	67.6587	94.1217
MIN_PERIPHERY2CENTER_DIST_CHR17_a_CHR16_a	10.348	112.625	47.3349	148.155	148.447	30.5244	114.794	64.7626	1.99553	10.3006	59.9533	93.9877	87.0452	21.655	29.1767	21.3084	12.4117	49.209	46.907	79.0073	114.912	137.482	82.4939	31.1676	68.6009	123.172	74.5406	49.7993	71.9408	70.1322	2.54517	6.27044	21.0495	113.048	102.192	11.9668	80.594	32.2226	88.4834	24.3321	72.703	5.18258	147.961	38.8748	1.47315	85.4218
MIN_PERIPHERY2CENTER_DIST_CHR17_a_CHR16_b	12.0496	50.3668	36.8843	64.1864	64.4197	43.7194	35.2596	50.7511	5.0364	56.1966	6.38262	46.5166	117.409	8.67684	75.9802	59.675	42.7071	73.0393	71.0153	19.7565	64.876	4.78566	10.8567	1.76453	193.851	57.2181	40.7258	60.3062	39.2491	24.1379	48.4951	20.1429	114.709	99.3597	137.465	146.118	38.7241	93.7503	90.8497	17.2837	15.2627	14.0849	68.8455	129.212	70.0591	66.3808
MIN_PERIPHERY2CENTER_DIST_CHR17_b_CHR16_b	26.3006	60.1472	38.757	81.3396	76.9289	73.3478	4.96564	75.1792	53.115	6.56881	71.9016	99.1145	23.7309	90.5207	6.13044	63.2121	34.2333	33.2945	94.4036	9.56288	48.8273	122.575	33.1034	6.21631	115.563	2.13396	48.1236	118.352	165.179	14.0004	1.47981	39.638	6.68449	183.564	14.9943	30.5254	40.004	70.871	39.407	62.4742	85.8847	42.3618	89.5212	31.3053	32.0561	1.77074
MIN_PERIPHERY2CENTER_DIST_CHR17_b_CHR16_a	49.5366	175.041	19.8004	143.799	142.368	120.198	117.882	168.829	23.9762	31.6623	2.9225	146.244	7.51844	46.0801	50.9385	99.7502	62.7457	21.9335	68.0101	72.5239	147.032	70.5011	56.505	58.3404	42.9526	49.1912	25.178	95.2714	27.7386	57.1216	28.2213	62.7424	87.7513	155.482	5.59293	74.4894	36.2395	52.6799	30.4847	22.2895	19.4566	15.8318	183.612	70.4624	21.0042	28.4672
CENTER2CENTER_CHR16_a_CHR18_a	45.699	184.89	65.2312	51.2605	49.9206	59.1273	69.8126	232.916	89.3742	46.9915	108.208	127.53	35.132	60.5973	79.7546	91.3537	21.8676	80.3375	43.2455	114.269	79.3186	90.7407	62.5804	53.0534	147.007	85.2888	20.4159	113.82	228.307	48.6173	108.621	75.046	90.502	214.871	63.2573	48.0312	13.7676	29.443	79.1668	29.2383	108.064	47.8715	177.641	63.8157	54.366	40.0168
CENTER2CENTER_CHR16_a_CHR18_b	165.803	39.1247	52.6233	237.644	238.307	135.858	161.377	151.037	95.2106	139.74	87.8223	96.4922	35.3787	66.0816	55.4404	78.6501	66.6492	92.6106	72.3448	86.8191	29.1604	47.895	68.5124	82.1959	111.804	45.5074	84.8971	201.421	172.24	75.134	100.009	21.8811	56.3711	123.698	35.8436	53.9149	78.1398	121.115	98.5884	106.237	145.121	122.469	259.587	100.076	31.1968	24.1041
CENTER2CENTER_CHR16_b_CHR18_b	134.307	154.179	67.9007	153.113	153.667	114.713	88.7072	57.9418	113.731	185.276	169.579	51.9027	33.5796	92.6773	69.8086	79.8303	55.6846	62.7648	97.6121	211.202	98.0745	122.454	78.4348	56.5751	236.775	102.489	118.411	225.147	136.502	76.6451	91.455	43.6693	147.392	159.153	27.7515	155.391	38.0798	63.6394	113.425	98.8758	176.08	96.327	195.36	231.477	91.4939	90.9737
CENTER2CENTER_CHR16_b_CHR18_a	27.3672	43.7625	59.0586	40.6173	36.7862	83.6561	127.369	125.494	117.899	66.117	198.099	108.842	80.8333	77.1636	122.959	86.5428	26.6503	60.5031	21.3211	227.542	43.4947	78.1033	55.962	32.4065	271.576	142.427	48.7149	129.199	55.5972	69.1229	118.55	83.5934	67.6899	209.511	101.11	101.638	73.633	88.7054	114.087	84.8075	52.8057	68.8694	84.2842	89.0829	81.964	95.8157
MIN_PERIPHERAL_DIST_CHR16_a_CHR18_a	0	115.733	24.7386	4.12311	4	0	12.7279	193.765	51.2835	2	72.519	94.578	0	20.8087	34.6699	59.2368	0	30.8707	5.65685	64.405	24	33.6006	32.5883	8.06226	92.5797	16.1245	0	36.6879	160.801	2.23607	63.6003	27.2947	40.3113	163.049	17.4929	0	0	0	30.4795	0	54.4518	3	113.137	8.06226	0	0
MIN_PERIPHERAL_DIST_CHR16_b_CHR18_b	81.8963	92.5473	15.7797	110.241	109.124	53.1225	38.0789	7.07107	86.539	135.757	130.767	19.6977	3.16228	54.037	34.7131	52.1344	17.4642	36.2491	46.0977	143.266	48.5077	69.857	51.3128	27.074	172.427	44.2041	79.6869	179.942	77.8203	24.4131	53	7	96.7729	115.382	0	93.6963	0	8	68.6003	63.1902	113.106	59.6825	139.291	187.459	31.3847	35.1852
MIN_PERIPHERAL_DIST_CHR16_a_CHR18_b	112.259	0	0	187.459	187.128	72.6774	80.2309	95.7236	55.4707	74.1148	57.1489	54.037	1	20.0998	4.47214	44.1248	26.1725	65.4905	13	21.095	0	0	37.3363	38.0789	39.3192	0	47.3392	158.405	102.655	23.2594	56.0803	0	5	77.8267	1	0	28.2843	59.6154	59.6825	49.9299	91.0714	87.8749	213.453	47.927	0	0
MIN_PERIPHERAL_DIST_CHR16_b_CHR18_a	0	0	24	1	0	27.313	70.8025	77.2593	87.9432	24.0832	167.096	77.4209	40.4599	32.9545	79.9312	52.4976	0	13.9284	0	174.657	0	24.8395	23.7697	1	227.686	73.8783	8	60.6053	0	26	81.3572	31.209	18.6011	169.644	60.1082	33.2415	18	0	66.3702	31.9061	4.47214	34.2637	19.105	32.1714	29.6985	30.0333
MIN_PERIPHERY2CENTER_DIST_CHR16_a_CHR18_a	21.4096	143.59	43.6592	26.6501	23.2024	14.5816	38.3895	208.343	68.2738	25.1383	90.0067	109.489	17.0803	36.2717	61.0237	75.8956	2.31177	58.3973	24.4016	89.736	53.0041	60.62	49.4401	25.08	114.419	55.0557	6.47552	85.0881	188.363	30.7615	80.9103	55.5398	57.4109	191.866	35.9414	7.64966	3.8525	0.920869	57.3403	13.543	81.6693	30.6384	157.271	38.1775	18.6754	16.7394
MIN_PERIPHERY2CENTER_DIST_CHR16_a_CHR18_b	144.368	1.8745	23.8477	210.811	211.005	100.231	124.792	127.287	72.8792	112.769	68.1093	67.3981	21.1895	40.8412	33.8473	56.9108	50.651	79.2232	58.7263	62.4242	7.12422	19.051	55.0774	51.6584	80.4208	16.3463	67.8483	172.927	131.351	50.4996	73.2162	5.95317	19.963	101.592	13.5384	14.9724	47.0002	86.4379	78.8564	63.3993	119.188	107.034	243.1	74.0694	8.40544	1.34518
MIN_PERIPHERY2CENTER_DIST_CHR16_b_CHR18_b	113.592	112.245	44.0112	134.044	133.303	82.9896	60.8877	23.3514	104.294	168.993	154.876	33.8923	17.8353	76.4271	53.3923	67.8752	38.2062	48.8536	76.0532	185.013	76.234	96.9603	66.1883	43.4254	216.479	71.6283	100.939	194.625	105.535	44.2642	75.8231	29.729	122.338	139.013	11.7055	116.45	8.83898	40.8898	89.1623	80.2315	139.108	77.8611	172.796	209.139	56.9317	53.7326
MIN_PERIPHERY2CENTER_DIST_CHR16_b_CHR18_a	11.193	14.4471	43.7113	28.7456	23.2635	54.7101	91.7461	92.7382	104.788	46.3653	184.184	91.3798	59.865	58.4919	104.481	72.8594	10.8573	34.3225	3.24737	199.861	21.0965	51.9443	43.3002	18.8748	251.273	118.933	29.5446	98.988	19.4023	49.7555	98.7362	60.4321	42.6387	191.863	80.5804	62.1182	42.0506	41.3823	90.6696	66.1909	29.8467	54.2783	63.5404	67.5685	48.5317	56.2089
MIN_PERIPHERY2CENTER_DIST_CHR18_a_CHR16_a	21.7725	156.338	47.3349	30.8241	29.531	36.3253	46.7182	217.661	72.9778	23.0322	91.2258	112.377	17.6886	40.5809	50.2621	74.0498	2.78402	58.5746	25.7809	88.9977	49.8657	65.7616	47.7852	34.5155	125.784	43.7851	2.38158	65.3237	199.804	21.5966	91.616	48.6591	74.2007	187.203	44.4408	17.1479	7.3612	7.75761	52.0713	14.4837	81.7079	19.7397	134.04	32.2094	40.2497	21.5557
MIN_PERIPHERY2CENTER_DIST_CHR18_a_CHR16_b	2.80662	12.095	36.8843	7.92849	6.50012	56.1318	106.56	105.448	101.001	44.7086	180.899	94.9222	61.1823	52.4008	97.6114	65.7027	3.38702	31.6522	5.84935	201.917	18.6168	52.1286	36.8186	13.834	248.167	97.6214	30.9106	93.7651	29.2886	47.8429	102.793	54.1482	44.0617	186.457	80.9581	73.6471	50.0795	43.7161	89.4904	51.8474	26.8027	49.9188	39.8493	53.4376	64.1583	69.7736
MIN_PERIPHERY2CENTER_DIST_CHR18_b_CHR16_b	102.649	134.919	38.757	131.262	131.561	84.337	75.2324	38.1448	95.7993	154.059	144.932	37.5481	18.8076	69.7551	51.0532	63.6071	33.6149	49.5182	61.4374	169.29	70.3789	94.1941	62.7546	40.0099	192.719	72.7141	97.5826	210.722	109.268	58.9714	68.6131	21.2863	121.376	136.369	13.2352	132.036	13.663	31.0366	93.0109	83.7616	152.125	78.0851	161.995	209.642	65.6082	70.7647
MIN_PERIPHERY2CENTER_DIST_CHR18_b_CHR16_a	133.852	1.55987	19.8004	214.661	214.871	110.574	115.412	119.302	77.9932	102.307	74.9997	83.804	17.5878	46.0543	25.8278	65.5404	42.8544	78.574	30.6142	44.9201	7.085	22.5687	51.4121	68.7211	68.7972	10.9966	64.7527	186.935	144.352	48.2965	81.9912	2.75711	37.3084	101.282	23.7069	30.7168	58.6587	94.137	78.3024	88.1674	118.227	103.589	229.29	73.9103	17.3849	6.57902
CENTER2CENTER_CHR16_a_CHR1_a	119.344	161.888	59.5809	48.2722	46.6401	196.156	56.0992	82.1901	39.2608	58.5244	114.185	152.187	69.3615	59.8858	98.1804	98.5688	98.3796	86.6503	22.8336	188.758	102.708	30.0814	32.3024	89.119	91.2285	13.9635	101.412	94.7641	140.177	35.6299	53.6359	109.541	47.1083	202.833	86.5657	59.3044	67.2551	114.017	13.5146	135.912	48.5637	77.2451	53.3328	100.027	110.363	114.378
CENTER2CENTER_CHR16_a_CHR1_b	62.9721	35.4167	38.1023	45.1663	45.3012	70.9067	43.6103	125.58	51.2989	129.06	90.0834	190.058	60.4036	93.2106	61.8747	90.4064	68.2142	101.308	104.987	64.8563	28.1761	71.18	58.5309	49.6215	159.25	127.639	148.855	78.6963	52.1324	63.4685	65.4377	85.1495	151.386	252.332	61.8288	143.878	147.879	165.314	89.5339	192.246	122.637	90.1625	32.1463	104.445	27.2288	100.56
CENTER2CENTER_CHR16_b_CHR1_b	95.037	139.639	59.3717	47.4639	46.2476	98.6338	170.8	77.0375	59.9216	166.389	36.4199	146.944	71.5045	131.93	108.924	18.83	71.9954	96.7143	129.284	189.513	129.887	181.42	113.252	101.918	283.934	187.146	114.986	51.5699	247.642	105.449	86.6883	75.0364	55.6797	240.859	48.3403	21.1836	82.678	88.0051	60.4138	134.468	188.66	117.999	113.348	179.83	68.1298	49.2818
CENTER2CENTER_CHR16_b_CHR1_a	104.066	50.2743	91.4509	75.945	75.4791	118.82	188.794	93.5331	24.4468	101.062	206.223	132.19	96.4766	110.576	140.44	63.6305	82.3385	64.4804	36.6904	309.161	102.311	171.221	107.756	134.933	210.5	119.039	77.6762	134.087	125.784	144.176	101.714	126.126	100.721	179.746	125.794	195.824	82.3501	82.9987	52.5792	107.187	166.758	88.8756	104.959	93.5139	17.2283	137.082
MIN_PERIPHERAL_DIST_CHR16_a_CHR1_a	53.1507	87.4986	6	2.23607	1.41421	115.07	0	14.3178	0	7.28011	70.8025	106.231	9.84886	3	28.3196	39.7366	56.3205	33.2415	0	132.201	38.3406	0	2.23607	35.7351	3.16228	0	44.4185	26.9073	49.6588	0	0	52.9434	0	128.062	31.3209	0	5	35	0	28.4429	0	5.38516	0	30.4138	3.60555	39.1024
MIN_PERIPHERAL_DIST_CHR16_b_CHR1_b	55.8838	53.7587	2.82843	0	0	28.4605	109.608	7	36.6197	128.254	2	104.857	13	84.3445	54.4518	0	40.0125	36.3593	73.0069	124.31	72.5327	129.05	72.1388	26.8328	230.465	135.904	64.5136	0	168.461	40.9634	27.6586	30.0167	15.6205	184.545	0	0	31.5911	12.2066	14.2127	58	110.946	74.027	49.99	106.33	0	0
MIN_PERIPHERAL_DIST_CHR16_a_CHR1_b	4.24264	0	0	0	0	13.0384	0	62.0081	14.7648	78.032	29.0861	134.481	0	43.0465	17.088	30.6757	22.3159	39.5727	53.7122	0	0	10.198	32.6956	0	89.2973	64.3817	107.079	8.94427	0	15.8114	9.48683	38.8973	75.2928	193.197	0	43.2897	88.6397	75.9342	38.2884	90.1721	66.0984	38.9487	0	27	0	17.7201
MIN_PERIPHERAL_DIST_CHR16_b_CHR1_a	52.3641	0	43.6807	24.2899	18.7883	49.3254	101.044	26.8328	0	46.6155	168.434	87.9659	53.6097	49.7494	70.0071	23.3452	33.0151	0	0	248.727	48.0104	115.313	65.192	91.4877	135.059	56.0981	27.8209	66.1665	10.6302	87.2811	38	67.2681	26.6833	114.756	82.8794	72.0347	19.799	21	0	35.3412	97.0052	26.8701	56.5066	40.5709	0	63.5374
MIN_PERIPHERY2CENTER_DIST_CHR16_a_CHR1_a	95.7242	122.904	35.5207	29.2341	27.1825	157.085	31.8935	52.3911	28.4363	39.0941	93.7154	134.355	32.9284	44.4538	79.5435	76.4602	82.8795	62.9925	3.30785	165.791	82.4486	18.7975	17.2695	55.734	50.0201	6.2262	84.3568	68.1997	99.2882	15.5001	26.6679	94.7287	19.4801	182.404	53.9228	33.6719	49.4212	83.4419	4.70385	86.7904	20.7995	59.4423	24.6504	77.9855	54.5591	84.4796
MIN_PERIPHERY2CENTER_DIST_CHR16_a_CHR1_b	33.0141	4.96503	18.4608	25.3984	24.4836	32.634	28.4619	103.091	31.586	106.656	71.5359	162.975	34.2709	71.2354	45.5382	72.2699	50.8541	66.4035	85.1047	38.1411	6.38649	54.4995	43.8251	20.575	127.444	95.874	136.753	52.0171	21.4844	43.8547	42.5113	62.9252	117.948	231.706	39.1982	107.098	114.889	129.923	64.0883	140.834	95.3527	65.6143	11.5628	81.8817	9.39308	47.8329
MIN_PERIPHERY2CENTER_DIST_CHR16_b_CHR1_b	75.1175	95.7017	42.8005	32.3066	30.4105	70.6402	138.945	40.2202	51.7016	151.235	28.7499	129.041	61.4913	114.029	92.1557	3.57423	58.2757	67.7027	113.532	164.671	108.594	159.68	100.247	82.9005	263.935	165.461	93.9733	32.1101	203.273	74.7053	60.1476	57.72	38.4982	223.363	33.5418	4.39879	57.5076	56.7307	43.4103	107.169	154.771	104.356	91.6237	160.607	36.4221	29.5688
MIN_PERIPHERY2CENTER_DIST_CHR16_b_CHR1_a	89.8711	18.5753	75.1889	64.0386	63.0289	89.7974	151.055	72.4624	18.8942	78.939	191.602	114.561	79.307	90.7525	121.84	52.0832	61.4069	20.867	16.0895	282.172	83.3908	145.252	95.4058	114.799	191.095	87.479	63.1902	100.236	83.2024	124.201	75.2218	103.823	75.0188	161.015	108.487	152.292	54.8307	61.8716	39.158	86.8924	144.918	72.8496	89.6535	74.1223	7.06013	108.001
MIN_PERIPHERY2CENTER_DIST_CHR1_a_CHR16_a	79.4844	126.385	29.4665	27.6807	20.8866	153.716	22.7531	43.7015	18.2534	28.4751	90.9383	124.027	45.0519	18.85	44.5637	60.7485	71.377	54.8076	2.1886	155.269	60.296	11.0463	14.7676	69.7011	36.6195	4.02784	61.492	53.6727	84.6444	10.3841	10.5594	68.4094	15.469	148.814	62.5723	1.46868	20.5952	63.8857	2.19578	78.5327	16.3302	24.2543	13.272	51.5003	67.6809	78.9309
MIN_PERIPHERY2CENTER_DIST_CHR1_a_CHR16_b	65.607	8.65938	61.8927	36.2015	32.1484	82.6161	137.471	49.9461	2.00337	68.7271	182.992	105.712	70.7298	69.4001	88.4655	34.6305	53.5064	32.9986	4.08627	275.783	68.7275	142.693	77.6318	111.666	154.47	83.98	40.7096	100.614	43.5891	109.606	63.5033	87.9519	51.9372	132.478	101.621	115.915	47.6173	44.6746	4.55607	54.6795	119.523	41.8248	72.595	60.8258	8.64409	86.8248
MIN_PERIPHERY2CENTER_DIST_CHR1_b_CHR16_b	74.69	99.4529	18.0981	8.55381	8.06988	58.1038	140.019	35.9488	44.1673	143.562	13.9956	122.381	23.368	102.29	71.1203	5.30565	54.0537	63.8261	92.0119	148.624	94.3774	150.791	85.1382	46.2463	249.916	156.734	86.088	24.4678	212.912	73.5435	53.8035	47.3953	33.3868	203.084	12.0819	2.79529	57.0991	42.6165	30.2278	84.2539	144.891	88.4176	71.44	125.338	29.223	1.2546
MIN_PERIPHERY2CENTER_DIST_CHR1_b_CHR16_a	41.7636	13.4581	2.71952	20.7534	21.1431	40.4476	12.9591	87.6002	34.8589	103.165	51.5561	157.673	22.6828	64.7863	33.871	48.0574	42.3265	71.7649	74.0881	26.0127	5.79792	32.6546	47.6711	5.98689	128.796	96.6561	119.924	33.2668	5.33365	33.903	33.749	61.0858	108.011	214.338	21.3691	74.5465	121.476	110.406	63.6379	141.197	91.7293	68.6259	1.44119	49.5448	2.24448	68.2356
CENTER2CENTER_CHR16_a_CHR4_a	125.29	33.9391	32.5224	160.775	160.401	151.432	55.9601	258.332	152.637	34.5085	138.72	94.4815	140.143	66.1455	150.513	66.3669	95.1359	38.3813	91.9506	105.768	120.811	26.2599	55.516	87.6108	62.9822	104.188	66.7288	74.8809	253.757	43.2646	77.3876	43.3859	31.5761	217.015	110.641	26.2663	65.7223	39.1255	87.5394	128.601	50.6504	96.707	138.864	64.301	85.9609	83.9089
CENTER2CENTER_CHR16_a_CHR4_b	105.436	171.569	85.7431	256.019	256.208	74.2951	101.235	216.987	207.558	109.656	56.6956	53.6815	139.202	88.2376	32.5581	80.1521	88.5513	95.4975	31.8133	60.4802	41.8409	99.6852	34.24	33.1677	127.447	66.5464	60.3875	49.5341	45.5027	46.2945	97.1564	60.7257	97.2618	4.20737	65.1956	66.0385	32.6912	89.3377	56.6273	230.39	181.854	94.2584	58.409	143.065	108.06	114.88
CENTER2CENTER_CHR16_b_CHR4_b	105.918	19.4077	99.2044	171.792	171.537	69.4033	96.8768	129.718	234.484	59.5717	88.9862	31.5912	164.817	71.7204	22.0708	23.3358	58.7368	67.3134	39.2439	72.3979	135.223	83.7325	95.7933	26.6212	248.769	109.838	79.7014	92.0082	284.123	95.7198	134.288	42.8439	179.095	36.4111	63.1982	197.458	69.8719	173.062	54.1477	180.584	109.782	51.3883	71.0537	201.669	52.7187	176.863
CENTER2CENTER_CHR16_b_CHR4_a	104.12	173.231	60.8627	81.0387	79.3116	36.6782	140.279	145.538	177.926	43.3506	230.35	94.8244	175.664	22.2328	110.77	57.9706	126.655	12.4555	123.678	207.059	48.1766	192.197	47.7484	69.1387	162.815	94.5006	99.7249	53.1932	24.9252	129.536	108.924	61.6382	123.88	236.199	148.225	156.645	31.0624	90.8314	40.2853	70.6431	147.943	84.2366	53.4198	130.812	61.5723	59.567
MIN_PERIPHERAL_DIST_CHR16_a_CHR4_a	59.397	0	0	103.644	103.092	89.1572	17.7201	207.179	74.9467	0	100.429	48.1041	54.0833	10.198	107.201	4	41.7373	0	39.5727	38.3275	54.8999	0	14	22.0227	0	23.8537	13	12.0416	126.131	0	10.198	0	0	145.499	43	0	18	0	31.3847	39.6232	0	46.7654	79.9375	4.12311	9.21954	13
MIN_PERIPHERAL_DIST_CHR16_b_CHR4_b	68	0	52.0384	124.455	123.329	17.1172	32.5576	52.3259	192	2.23607	51.264	0	127.279	28	0	0	22.0227	4.47214	10.4403	5	87.4643	23	60.6713	0	192.909	37.4299	8	47.3814	217.575	57.7754	81.6088	4	109.225	0	12.0416	135.912	19.3132	69.8641	2.23607	127.577	36.3456	14.3178	28	135.015	22.383	67.3573
MIN_PERIPHERAL_DIST_CHR16_a_CHR4_b	56.0803	109.225	40.6202	197.142	196.919	24.6982	40.8044	143.227	155.013	37.5766	17.6918	8.48528	82	29.6816	0	34.9285	45.3982	39.3954	0	0	0	46.0977	0	0	51.0882	0	1	0	0	0	43.1393	21.4709	44.4185	0	8.94427	16.763	0	0	13	147.333	121.602	44.5982	1	77.6338	61.9193	11.0454
MIN_PERIPHERAL_DIST_CHR16_b_CHR4_a	47.5395	98.1988	19.3132	27.3861	25.318	0	78.5557	91.8531	112.089	0	198.3	46.2385	102.699	0	63.3246	23.0868	76.5376	0	80.4301	144.959	10.198	122.45	11.7047	17.4642	86.4002	28.4605	38.833	0	0	65.3758	38.5876	16.2788	67.7422	174.04	90.471	85.4342	0	9.84886	0	2.23607	95.8906	45.618	3	74.0878	27.1662	0
MIN_PERIPHERY2CENTER_DIST_CHR16_a_CHR4_a	103.416	8.55704	11.3138	133.609	132.613	109.722	28.2869	234.008	129.943	14.4688	117.666	79.4972	111.623	42.656	132.914	43.5186	75.4188	26.8382	70.1937	81.0224	97.3616	2.54099	44.1567	57.5541	10.0401	74.4473	53.5234	29.2208	212.316	24.3911	47.9138	20.4823	4.45467	187.118	78.679	8.34371	37.8576	8.22841	64.4727	78.0283	2.41968	71.5904	112.004	40.1721	28.1202	55.9638
MIN_PERIPHERY2CENTER_DIST_CHR16_a_CHR4_b	74.2768	132.028	57.8622	229.508	229.193	46.598	73.6279	192.184	185.242	77.1571	41.5586	31.0331	108.055	65.3508	14.9808	63.6815	70.1094	78.0928	12.9209	39.7754	16.9766	73.213	21.4388	18.6617	88.0688	35.8588	42.4609	27.445	20.4588	29.1237	73.1599	42.5038	64.8739	10.5473	43.6311	44.1127	2.73607	60.0113	31.5837	177.476	157.982	63.7836	41.0665	120.721	76.8064	59.7778
MIN_PERIPHERY2CENTER_DIST_CHR16_b_CHR4_b	87.6946	10.1482	75.717	154.042	152.759	48.8228	64.8551	92.4035	222.517	41.465	77.0379	15.1854	152.187	53.5475	3.45277	11.6245	42.5668	42.9797	25.4844	45.0325	114.709	61.8109	83.2886	8.87837	229.204	79.6612	64.1681	66.2976	244.268	73.5298	106.347	26.2144	155.356	19.154	48.7604	156.015	42.5254	127.011	32.7464	156.211	71.6553	36.7119	55.3659	182.674	36.7614	136.781
MIN_PERIPHERY2CENTER_DIST_CHR16_b_CHR4_a	89.3886	128.107	43.2779	58.4299	55.8084	17.2284	105.363	117.672	166.589	27.5578	215.582	76.0181	160.059	8.47097	91.942	46.0377	111.123	2.35498	110.204	179.396	32.7636	167.041	34.8748	57.0061	144.545	77.521	80.285	28.7535	2.12579	103.322	83.8063	46.8489	98.7114	212.33	130.211	114.769	7.61231	43.0272	20.4851	44.238	125.737	68.2231	32.868	110.565	37.4814	36.6681
MIN_PERIPHERY2CENTER_DIST_CHR4_a_CHR16_a	81.3817	11.2088	10.3823	130.718	130.682	130.88	33.3272	231.471	95.9109	8.76681	121.462	64.0812	82.0013	34.9805	123.343	25.797	60.9755	15.4786	62.8003	63.2687	77.2611	7.77652	25.2379	50.4914	25.5628	48.3205	26.0087	52.1728	166.619	23.6746	38.504	5.89123	0.569253	176.152	72.7919	8.08308	42.7608	5.93099	54.9064	88.109	21.4019	68.2657	108.967	30.3993	57.5918	54.9055
MIN_PERIPHERY2CENTER_DIST_CHR4_a_CHR16_b	61.9813	142.528	37.6184	47.7775	46.5631	8.41413	114.859	117.605	124.716	14.9348	213.036	66.1145	118.863	7.75659	81.9612	36.0534	92.763	6.27165	94.2048	172.184	27.1377	148.892	23.1859	30.34	104.803	53.781	58.0374	16.5364	10.2554	91.0962	63.4485	30.2742	92.2038	198.716	108.773	125.692	0.765439	46.7797	8.13217	28.0758	118.605	61.3359	26.2638	94.6684	46.4027	10.2308
MIN_PERIPHERY2CENTER_DIST_CHR4_b_CHR16_b	85.5061	0.815643	74.1001	139.78	139.564	37.3166	63.1382	88.0905	203.312	17.6497	63.3887	12.8469	140.467	46.7384	0.957491	6.64928	40.4673	34.4985	24.49	32.2236	108.228	45.7358	73.3967	9.55161	212.3	67.0154	20.9189	74.9086	254.589	79.9721	110.164	20.573	133.193	2.91923	25.053	177.255	49.5234	113.17	23.1757	151.109	74.4818	28.1593	43.3146	153.944	38.8932	107.104
MIN_PERIPHERY2CENTER_DIST_CHR4_b_CHR16_a	87.6946	148.709	66.3741	223.003	223.26	52.0705	65.9865	167.833	177.629	68.6432	32.2569	26.8364	112.699	51.8504	10.6529	51.8493	67.0982	60.8413	0.808738	24.0287	19.7551	71.3332	12.5315	16.566	93.8869	6.33886	17.1998	18.4469	7.4803	10.4849	68.2212	37.5897	76.0191	12.1614	30.5161	44.1977	10.8267	27.8076	38.7712	199.964	144.311	75.2339	17.8967	97.4034	91.2189	54.9295
	1	2	3	4	5	6	7	8	9	10	11	12	13	14	15	16	17	18	19	20	21	22	23	24	25	26	27	28	29	30	31	32	33	34	35	36	37	38	39	40	41	42	43	44	45	46
VOLUME_CHR17_a	118902	95592	54495	103334	111699	57603	79485	82894	53277	93723	38619	82124	96873	63581	59241	55041	81599	74354	51317	55671	54628	66612	74284	65604	117299	166418	79716	72828	277445	83363	59626	61334	98385	124761	91623	96649	110019	53592	74669	82992	64512		85827	81774	58226	87892
CHR17_a_CENTROID_X	191.326	338.672	295.53	297.108	296.741	262.077	229.479	278.17	281.852	274.906	304.551	344.294	266.598	201.426	176.317	291.903	276.584	193.126	205.304	326.968	340.802	191.202	323.003	326.839	239.617	368.617	287.842	286.962	211.929	213.433	284.384	198.708	331.509	331.395	229.847	384.909	277.555	338.423	333.894	371.542	268.768	244.992	249.358	340.425	420.914	246.166
CHR17_a_CENTROID_Y	274.824	185.577	164.537	153.761	154.333	138.686	231.788	322.433	286.552	302.16	88.1856	225.407	170.224	280.614	249.893	326.894	159.147	145.417	166.483	268.607	241.82	165.404	317.977	350.861	322.836	287.212	153.963	234.176	195.741	103.831	173.01	245.53	278.357	173.912	196.607	212.586	277.867	135.831	359.852	285.17	165.83	174.956	283.561	218.605	117.235	321.864
CHR17_a_CENTROID_Z	31.1806	30.2785	38.4924	35.5747	35.4325	36.4538	39.3843	28.1247	33.9874	37.9194	20.6803	34.9893	33.6297	28.7437	36.737	31.7782	28.5651	30.7428	31.9913	33.164	40.3262	28.793	37.8377	35.0217	40.9268	35.3203	30.0137	34.9455	38.0437	28.2921	35.3098	25.1128	35.2027	28.0766	39.5672	33.913	35.7634	37.2657	41.4475	28.0791	39.7251	30.2826	44.4458	37.8996	27.3638	35.0407
MINOR_AXIS_CHR17_a	45.4762	42.2265	24.8546	41.0198	41.9823	29.898	37.3152	38.8988	31.69	33.4978	34.4292	35.86	38.9296	30.4747	33.559	26.8324	38.4208	34.5896	31.6845	27.3428	28.4662	40.5382	31.5598	32.0463	70.6667	45.7031	40.3439	39.8726	44.6477	37.8066	35.1294	37.3614	37.1734	48.9262	34.7762	40.2882	37.0617	39.4783	35.4014	37.4369	41.5329	39.0715	30.2427	34.4248	29.4895	33.6627
MAJOR_AXIS_CHR17_a	100.165	60.1119	56.104	60.6325	61.505	58.0031	53.7943	53.0831	48.8976	54.1548	49.5601	47.6892	62.4058	75.8504	44.7552	49.7805	63.5154	55.9762	38.6023	43.3474	48.4593	57.844	44.8382	43.4511	113.39	121.47	63.2571	59.0043	136.729	59.2671	56.0941	56.9161	59.5454	111.534	64.9697	74.3021	73.2259	56.4474	49.3718	54.9162	64.4112	77.877	85.1816	51.6634	57.9693	68.8422
EQUIVALENT_DIAMETER_CHR17_a	51.2664	46.0395	34.6691	45.4962	47.4045	35.1143	41.3906	42.794	36.8862	39.3658	37.2866	40.5833	45.4025	39.8822	36.0794	34.5942	45.6522	37.9592	34.0367	33.1902	34.6651	40.6272	36.3424	36.3916	49.3355	57.5653	42.1268	43.2773	73.7568	46.455	38.8186	39.1735	44.2957	55.8584	44.9988	46.4327	46.1691	39.0672	40.6786	42.4862	39.9884	41.6948	46.4686	40.1003	38.6704	43.8582
SOLIDITY_CHR17_a	0.669385	0.772354	0.809569	0.792462	0.804251	0.713121	0.806169	0.847799	0.831411	0.806348	0.784111	0.916472	0.776475	0.739129	0.833484	0.843107	0.813549	0.784529	0.917671	0.88487	0.79982	0.72136	0.920813	0.897352	0.496445	0.573653	0.748444	0.745485	0.794458	0.910944	0.736183	0.737672	0.825792	0.570814	0.795166	0.731432	0.7739	0.651353	0.89115	0.858469	0.753491	0.702346	0.775756	0.845377	0.846149	0.824198
CENTER2CENTER_DIST_NUCL2CHR17_a	74.4413	82.9119	63.1697	61.304	60.9544	65.2484	33.5639	74.4054	64.0976	29.6381	99.7654	41.9808	62.0184	64.226	63.3929	45.4735	56.1476	68.9648	71.4255	119.347	74.3155	85.4892	70.1041	86.6354	91.0221	101.45	66.8517	26.9805	33.5771	61.4773	38.6141	26.5177	55.4662	70.4724	100.231	94.2496	53.7742	91.8496	89.5238	84.8297	79.864	19.7889	52.0852	48.0097	42.5626	73.8515
MIN_PERIPHERAL_DIST_NUCL2CHR17_a	0	0	0	0	0	0	0	0	7	0	0	0	0	0	0	0	0	0	0	0	0	0	0	0	0	0	0	0	0	0	7	0	0	0	0	0	0	0	0	0	0	0	0	0	0	0
MIN_PERIPHERY2CENTER_DIST_NUCL2CHR17_a	24.1835	23.2846	16.7397	27.4265	27.5707	29.4555	23.6215	21.1299	26.9915	30.92	13.6889	27.9938	26.6337	21.7513	26.2651	24.7786	21.5696	23.7468	24.1845	26.1669	22.6753	21.7977	18.2599	27.9792	33.9294	27.6831	23.0143	21.0553	24.9577	20.7131	27.6928	18.1212	27.8039	21.0805	23.4366	26.9164	27.2406	25.7384	21.5533	21.0848	19.61	23.2827	18.5629	25.1071	20.3653	27.029
MIN_PERIPHERY2CENTER_DIST_CHR17_a2NUCL	21.1833	49.9255	48.5907	22.172	21.4336	30.4246	6.84633	40.7192	41.1934	2.7633	78.4361	18.6102	33.0097	30.188	44.7225	18.7876	22.8809	48.1763	52.3297	92.6756	45.7592	56.1696	50.2748	56.5988	42.0652	53.1104	40.8928	5.17853	1.03079	39.0096	16.8157	2.94191	33.7936	37.6919	58.2082	63.6253	26.8144	62.245	60.9942	56.5388	31.5795	8.11847	31.5361	26.5429	13.293	52.8241
SUBTENDEDRADIUS_CHR17_a	130.14	135.176	80.5152	159.023	158.107	146.181	156.249	110.168	135.589	149.263	132.73	81.9816	118.54	100.638	138.984	73.2848	123.011	131.014	96.1493	180.892	102.636	165.347	88.7018	124.497	164.309	133.017	121.504	107.208	101.058	88.2837	111.625	73.5094	121.238	190.036	155.296	157.696	140.745	131.57	129.882	140.608	100.802	105.774	157.245	126.899	115.07	101.092
PERCENT_SUBTENDEDRADIUS_CHR17_a	57.2009	61.3364	78.4568	38.5504	38.5527	44.6354	21.481	67.5383	47.2736	19.8564	75.1642	51.2075	52.3186	63.8188	45.6115	62.0504	45.6442	52.6392	74.286	65.9771	72.4065	51.703	79.0334	69.5883	55.3969	76.2684	55.02	25.1665	33.2257	69.6361	34.5928	36.074	45.7497	37.0837	64.5418	59.7668	38.2069	69.8103	68.927	60.3306	79.229	18.7086	33.1236	37.8331	36.9883	73.0536
VOLUME_CHR17_b	77672	92421	53242	48167	56315	45738	60704	52276	36589	68614	37233	74599	62132	62944	53172	37667	81431	49952	43183	50134	48776	46872	62559	48664	113435	148589	73129	51849	113813	55328	39130	46032	73003	108983	69139	69510	90328	51583	72387	41272	60669		80542	65072	40390	39802
CHR17_b_CENTROID_X	297.507	410.507	295.036	338.255	338.004	357.122	135.692	367.646	283.125	264.116	267.492	343.029	274.053	321.315	247.187	289.207	273.297	223.215	309.389	306.564	312.746	223.383	318.504	351.113	336.449	258	240.956	315.995	297.585	303.681	301.183	304.786	348.741	198.308	391.464	226.589	331.313	265.656	286.059	420.735	280.116	241.997	169.138	209.279	386.154	249.667
CHR17_b_CENTROID_Y	315.372	200.355	277.195	201.976	202.108	285.839	246.365	258.842	235.369	213.544	181.552	163.089	262.834	336.04	340.409	225.766	287.39	163.929	261.039	297.543	175.905	296.49	284.314	328.651	314.267	263.445	279.64	270.116	161.396	106.226	247.019	234.833	162.667	198.434	223.774	226.048	256.957	270.807	325.25	253.797	294.176	170.863	268.895	308.132	156.813	192.525
CHR17_b_CENTROID_Z	31.1366	49.6367	41.2969	38.4425	37.7269	49.3728	40.1669	23.0931	39.0725	34.8229	18.0784	35.176	33.0331	37.481	27.7696	32.194	31.5557	32.5045	31.0013	38.7688	39.7266	29.128	40.1382	36.9494	41.4847	27.3015	34.3688	25.6487	38.2191	26.0003	39.0385	35.6185	38.1057	35.0535	28.5535	29.068	34.8177	41.7084	40.0478	34.1618	29.4821	56	38.1727	33.5316	39.3796	23.7416
MINOR_AXIS_CHR17_b	32.9469	43.6336	29.4244	29.0022	31.2039	27.4959	40.3382	28.7236	24.7515	35.767	33.2007	31.8011	38.7377	35.1672	31.4774	26.453	37.2254	24.5773	28.5327	24.0257	28.7177	30.0125	28.97	26.2578	38.9306	60.6675	34.1735	29.8124	41.597	34.639	29.0754	30.2848	36.559	38.5255	38.6243	36.1271	38.6922	31.5097	29.9394	31.2344	34.8637	13.9901	32.3954	30.4668	30.2841	39.8105
MAJOR_AXIS_CHR17_b	60.578	61.0571	48.6524	40.6588	44.9963	79.9462	50.3928	62.0732	56.9798	62.2776	47.4333	48.8917	68.62	42.9577	48.3746	44.912	50.7	58.9711	40.4666	49.8339	39.8733	36.1026	41.9369	38.7677	184.364	91.5143	48.6652	47.4473	58.901	50.2054	55.3972	63.5337	54.3267	71.1283	52.432	60.7465	49.4751	53.791	60.994	56.7083	90.1932	30.076	70.9058	57.6563	45.7528	72.7399
EQUIVALENT_DIAMETER_CHR17_b	38.8049	44.8172	34.1986	32.7205	35.4738	36.3863	38.6045	39.4592	33.027	38.7564	35.9721	38.7535	42.6544	37.3571	37.0063	33.6531	42.8882	33.162	30.8309	33.4305	33.1226	32.2022	33.6154	31.2455	53.5876	56.0758	40.2523	36.2894	47.5127	37.2775	33.9878	36.7309	40.1878	45.2158	42.2723	42.3594	42.4314	35.6467	39.5192	34.2731	46.0585	19.5441	39.4188	37.4719	31.6442	37.2003
SOLIDITY_CHR17_b	0.733639	0.735367	0.77903	0.845593	0.833253	0.640065	0.754113	0.828823	0.732481	0.708924	0.782011	0.921489	0.689044	0.882855	0.8897	0.907292	0.919432	0.752029	0.837554	0.864765	0.899411	0.910758	0.915665	0.896083	0.433092	0.588036	0.92315	0.876415	0.861767	0.76135	0.733446	0.761156	0.795471	0.787366	0.853841	0.789278	0.884227	0.735359	0.829325	0.735566	0.642768	0.898204	0.755256	0.797299	0.734572	0.542129
CENTER2CENTER_DIST_NUCL2CHR17_b	41.9059	123.18	50.8392	53.3371	53.1776	110.916	105.499	81.0044	17.0513	61.6808	14.6746	94.4374	36.6181	75.8595	62.7886	66.1889	73.0779	39.4452	71.4143	123.184	84.6705	66.7543	44.6422	94.7367	67.4954	59.9904	78.0833	54.7183	63.7972	60.9138	38.2886	82.1461	62.1453	93.7184	67.97	66.7264	29.4	65.5548	36.5909	125.383	50.6351	30.7902	93.186	127.355	13.1497	67.093
MIN_PERIPHERAL_DIST_NUCL2CHR17_b	0	0	0	0	0	0	0	0	7	0	0	0	7	0	0	0	0	0	0	0	0	0	0	0	0	0	0	0	0	0	7	4.24264	0	0	0	0	0	0	0	0	2	7	0	0	7	0
MIN_PERIPHERY2CENTER_DIST_NUCL2CHR17_b	24.1445	27.37	21.704	22.0162	22.1649	20.6282	22.8381	16.0977	23.9307	27.8269	11.0984	18.4313	26.0337	25.521	17.594	14.4104	24.4492	25.5055	21.8302	24.2395	23.275	16.2274	29.8676	26.0532	28.6206	20.3064	21.6342	18.6491	24.7876	19.0043	23.9623	27.3829	24.8979	28.0586	21.5597	22.0719	27.8195	21.2953	22.9537	24.7555	22.483	7.00134	24.8279	26.5334	30.6214	16.7517
MIN_PERIPHERY2CENTER_DIST_CHR17_b2NUCL	15.8974	82.6833	19.0449	32.8097	31.088	44.3729	56.2872	61.6024	0.41375	33.9299	0.749516	63.9756	4.56489	55.6436	44.9497	44.9764	51.3794	10.0736	27.3058	96.2741	62.8281	43.6772	25.4836	75.2611	37.4811	15.547	48.9731	29.3145	21.6118	16.1332	10.0376	66.0758	37.9399	67.9568	42.9862	21.7684	2.43723	35.4067	6.17116	101.558	11.4503	26.8633	71.9818	92.3151	2.69354	42.5433
SUBTENDEDRADIUS_CHR17_b	122.428	161.977	108.791	75.9544	76.1075	147.677	130.562	150.489	83.7522	128.912	30.301	117.585	151.655	112.401	82.7125	82.2836	129.372	134.751	93.7141	173.272	128.237	84.9308	84.0645	125.685	99.5541	139.391	121.127	153.092	170.472	109.712	101.294	113.542	120.004	137.282	137.221	150.427	84.7318	99.6485	117.537	151.65	101.343	41.4004	140.743	162.202	131.252	136.918
PERCENT_SUBTENDEDRADIUS_CHR17_b	34.2289	76.0476	46.7311	70.2225	69.8717	75.1075	80.8038	53.8274	20.3592	47.8471	48.4294	80.3138	24.1456	67.4898	75.9119	80.44	56.4866	29.2726	76.2044	71.0929	66.0267	78.5984	53.1047	75.3761	67.7977	43.0376	64.4642	35.7421	37.4238	55.5215	37.7996	72.3488	51.786	68.2668	49.533	44.3579	34.6977	65.786	31.1315	82.6792	49.9643	74.3718	66.2099	78.5161	10.0186	49.0021
CENTER2CENTER_CHR17_a_CHR17_b	113.659	75.8509	112.694	63.4507	63.1694	175.654	94.917	109.887	51.451	89.3248	100.486	62.3313	92.9118	132.37	115.309	101.165	128.319	35.3722	140.625	35.8479	71.6397	134.979	34.04	32.9586	97.2118	113.425	134.209	47.1275	92.2856	90.3088	75.9835	107.133	117.002	135.507	164.254	158.964	57.6895	153.406	59.0553	58.6623	129.254	26.2128	81.79	158.85	54.0282	129.879
MIN_PERIPHERAL_DIST_CHR17_a_CHR17_b	25	10	60.208	6.7082	5	73.0069	30	50.8134	4.12311	28.8444	47.0956	5	32.9849	60.8194	78.5494	55	73.3962	3.60555	66.6033	3.60555	15	86.2902	4.12311	5	10.2956	5	80.6226	5	7.2111	29.0172	26.4008	51.264	64.1327	43.0232	95.0842	85.2878	4.12311	84.463	9.21954	4.12311	17.8326	5	9.43398	84.6168	5	55.0363
MIN_PERIPHERAL_DIST_CHR17_b_CHR17_a	25	10	60.208	6.7082	5	73.0069	30	50.8134	4.12311	28.8444	47.0956	5	32.9849	60.8194	78.5494	55	73.3962	3.60555	66.6033	3.60555	15	86.2902	4.12311	5	10.2956	5	80.6226	5	7.2111	29.0172	26.4008	51.264	64.1327	43.0232	95.0842	85.2878	4.12311	84.463	9.21954	4.12311	17.8326	5	9.43398	84.6168	5	55.0363
MIN_PERIPHERY2CENTER_DIST_CHR17_a_CHR17_a	10.9772	12.0957	6.1907	9.12978	8.75801	4.78063	3.1265	14.2611	9.91194	3.79311	9.68755	11.5913	13.5837	0.940143	3.74541	7.66634	12.1744	10.0356	10.8292	11.1631	9.50212	10.9442	12.3841	12.8625	10.7585	4.15522	3.40594	3.17707	6.45817	14.8628	8.01971	8.0852	12.2244	7.47694	12.1706	2.7093	13.2395	2.31103	11.2748	12.2148	3.10961	2.28304	2.51057	12.2559	8.78844	8.86554
MIN_PERIPHERY2CENTER_DIST_CHR17_a_CHR17_b	56.7481	49.7675	95.3904	32.9883	30.2223	140.007	69.2935	74.8848	30.771	55.6498	78.2248	43.7903	65.2402	84.6602	95.522	74.6946	95.4564	15.1664	121.858	20.6265	35.6058	108.774	16.7965	16.918	57.891	52.1325	112.794	25.6767	36.9063	56.1794	52.9566	65.5168	88.816	74.3955	123.651	130.089	25.941	121.805	29.6521	30.5402	64.9994	10.0852	27.9134	121.949	26.0892	88.537
MIN_PERIPHERY2CENTER_DIST_CHR17_b_CHR17_b	4.1216	3.48847	6.57244	9.32039	10.2583	1.19311	8.52032	11.5757	3.23413	3.27611	6.36535	11.2262	1.97457	14.4977	13.8275	6.1913	17.6257	5.65686	9.14909	9.04538	8.96795	10.2381	11.5122	11.6056	4.65423	1.60486	12.4603	9.82076	16.9994	7.83657	2.96725	0.675359	3.36767	8.3225	7.2544	8.2861	14.5864	8.54202	5.97781	5.03115	5.02564	0.136707	9.21439	1.50051	7.76799	4.4387
MIN_PERIPHERY2CENTER_DIST_CHR17_b_CHR17_a	69.5512	48.6184	77.6227	39.0362	37.7004	109.382	55.5852	85.8392	24.5734	58.1983	65.1762	33.7442	62.8177	109.777	98.1147	82.2875	106.049	23.1199	85.7896	19.9829	50.7756	111.918	22.1597	20.2078	48.5736	59.3463	103.472	27.3597	51.9179	64.3013	43.8065	90.1813	93.2095	104.719	134.062	115.237	35.6636	115.897	37.9174	29.92	76.3136	25.7174	43.4276	121.259	25.7661	102.898
MIN_PERIPHERY2CENTER_DIST_CHR17_a_CHR17_a	10.9772	12.0957	6.1907	9.12978	8.75801	4.78063	3.1265	14.2611	9.91194	3.79311	9.68755	11.5913	13.5837	0.940143	3.74541	7.66634	12.1744	10.0356	10.8292	11.1631	9.50212	10.9442	12.3841	12.8625	10.7585	4.15522	3.40594	3.17707	6.45817	14.8628	8.01971	8.0852	12.2244	7.47694	12.1706	2.7093	13.2395	2.31103	11.2748	12.2148	3.10961	2.28304	2.51057	12.2559	8.78844	8.86554
MIN_PERIPHERY2CENTER_DIST_CHR17_a_CHR17_b	56.7481	49.7675	95.3904	32.9883	30.2223	140.007	69.2935	74.8848	30.771	55.6498	78.2248	43.7903	65.2402	84.6602	95.522	74.6946	95.4564	15.1664	121.858	20.6265	35.6058	108.774	16.7965	16.918	57.891	52.1325	112.794	25.6767	36.9063	56.1794	52.9566	65.5168	88.816	74.3955	123.651	130.089	25.941	121.805	29.6521	30.5402	64.9994	10.0852	27.9134	121.949	26.0892	88.537
MIN_PERIPHERY2CENTER_DIST_CHR17_b_CHR17_b	4.1216	3.48847	6.57244	9.32039	10.2583	1.19311	8.52032	11.5757	3.23413	3.27611	6.36535	11.2262	1.97457	14.4977	13.8275	6.1913	17.6257	5.65686	9.14909	9.04538	8.96795	10.2381	11.5122	11.6056	4.65423	1.60486	12.4603	9.82076	16.9994	7.83657	2.96725	0.675359	3.36767	8.3225	7.2544	8.2861	14.5864	8.54202	5.97781	5.03115	5.02564	0.136707	9.21439	1.50051	7.76799	4.4387
MIN_PERIPHERY2CENTER_DIST_CHR17_b_CHR17_a	69.5512	48.6184	77.6227	39.0362	37.7004	109.382	55.5852	85.8392	24.5734	58.1983	65.1762	33.7442	62.8177	109.777	98.1147	82.2875	106.049	23.1199	85.7896	19.9829	50.7756	111.918	22.1597	20.2078	48.5736	59.3463	103.472	27.3597	51.9179	64.3013	43.8065	90.1813	93.2095	104.719	134.062	115.237	35.6636	115.897	37.9174	29.92	76.3136	25.7174	43.4276	121.259	25.7661	102.898
CENTER2CENTER_CHR17_a_CHR18_a	60.5897	77.4982	0	142.673	141.825	53.4361	75.9721	153.228	90.0446	86.2474	184.252	78.0462	109.069	68.0699	42.9689	63.6991	54.8655	107.037	114.02	197.353	99.724	83.1479	42.6803	18.2492	39.1799	120.989	113.531	34.7221	84.7728	64.892	97.1424	48.4042	76.9492	53.9502	106.124	85.812	100.15	42.4945	66.2898	81.4312	65.6876	41.7825	73.7265	121.25	52.3366	75.0847
CENTER2CENTER_CHR17_a_CHR18_b	184.15	161.534	112.694	49.8037	50.3615	141.774	44.2003	75.2994	103.146	100.455	164.263	20.2312	151.484	117.43	83.905	111.384	108.657	142.267	11.4171	186.902	117.78	122.409	57.756	36.5444	21.0833	184.154	182.181	129.118	92.8409	24.8551	96.1648	20.2552	16.7672	232.223	160.293	60.7172	41.5896	176.647	26.6088	131.937	144.822	117.875	96.9541	128.53	25.1819	106.347
CENTER2CENTER_CHR17_b_CHR18_b	102.613	224.538	0	105.376	105.429	36.0388	134.241	42.6357	65.788	187.429	74.7467	80.5156	64.6589	55.4916	87.7837	162.384	48.1909	114.043	142.011	184.477	142.578	68.0586	27.5719	65.5541	101.951	83.1614	54.0857	83.7877	113.561	102.13	80.0785	101.691	122.86	194.156	52.5483	119.691	36.9378	68.7312	56.5547	147.626	104.562	122.187	129.827	181.578	48.2227	61.5966
CENTER2CENTER_CHR17_b_CHR18_a	74.6273	63.6056	112.694	126.081	125.52	133.8	132.875	44.2301	38.7533	62.5616	89.7643	99.9102	19.5983	110.598	140.064	44.6165	74.9271	87.1569	113.848	204.308	97.0055	97.206	11.8575	48.8773	134.794	113.239	47.7969	14.3343	176.951	60.1804	109.661	125.941	45.5921	112.532	70.0928	73.2359	49.5607	114.701	73.5188	55.3989	98.7826	52.1652	29.8994	42.0398	49.569	80.2153
MIN_PERIPHERAL_DIST_CHR17_a_CHR18_a	0	13.0384	0	62.6418	62.6418	6	25.5539	98.0051	52.1536	29	142.538	36	62	15.2971	0	24.1868	0	49.8297	71.3442	145.942	40	26.5707	8.94427	0	0	52.3927	66.4906	0	0	22.6716	45.6508	1	35.3553	0	51.049	27.6586	39.6737	0	17.4642	13	0	0	0	28.0891	20	29.8998
MIN_PERIPHERAL_DIST_CHR17_b_CHR18_b	53.4977	162.308	0	42.3674	42.3438	0	59.5399	0	30.5287	123.199	35.0714	35.242	2	5.09902	50.9902	125.16	0	52.7731	48.1768	116.829	89.0506	26.0192	0	29.6816	38.0132	14.5602	12.7279	40.9634	35.3695	52.469	39.8246	57.2189	74.3371	40.6079	9	58.2237	0	26.2488	13	109.225	57.7408	96.4054	44.833	133.15	0	8.94427
MIN_PERIPHERAL_DIST_CHR17_a_CHR18_b	62.3939	102.596	60.208	0	0	74.9533	0	13.8924	62.7615	29.95	123.037	0	103.175	45.5412	34.2491	83.7437	46.4112	106.405	0	119.858	59.6154	63.1902	18.4391	1	0	66.1665	137.212	94.2603	13.1909	0	51.4684	0	0	171.225	84.0773	2	0	113.671	0	94.4934	42.0951	65.9242	40.0125	69.2965	0	63.0635
MIN_PERIPHERAL_DIST_CHR17_b_CHR18_a	15.6525	4	60.208	59.0085	57.4369	53.1225	34.176	6.08276	0	4.47214	43.909	57	0	50.6063	98.661	12.6491	20.2731	9.21954	57.7321	151.651	43.9773	50.5767	0	18.7883	50.309	9.89949	3	0	111.36	0	76.87	81	0	37.027	19.2094	2	0	57.6975	30.8707	14.8661	22.6716	22.8473	0	0	7	30
MIN_PERIPHERY2CENTER_DIST_CHR17_a_CHR18_a	1.20692	32.861	6.1907	100.803	100.598	28.6891	45.9988	118.532	69.1087	55.9764	158.857	55.0437	80.4225	42.324	9.6617	40.2629	23.5967	80.673	87.226	170.966	69.8232	52.308	24.3567	1.26482	2.2773	88.8024	88.1432	13.7731	16.8576	42.8294	63.2865	27.9942	52.1678	12.1217	71.1874	59.0209	68.9312	18.643	39.6209	50.8186	3.54172	1.25113	18.8242	89.2038	32.2903	47.8431
MIN_PERIPHERY2CENTER_DIST_CHR17_a_CHR18_b	94.4057	129.9	95.3904	20.3797	20.1087	104.094	15.5493	45.4732	79.0956	62.876	145.038	4.8876	120.074	67.7345	61.7428	96.9053	73.3769	118.501	9.61326	160.093	87.7704	92.2423	38.9421	15.9948	1.825	127.72	158.353	108.788	47.4918	1.15834	65.3182	2.70959	9.34591	195.42	116.331	23.7627	15.3727	145.731	0.535508	111.729	81.4062	84.8948	70.9605	107.059	6.77469	80.1451
MIN_PERIPHERY2CENTER_DIST_CHR17_b_CHR18_b	72.3667	186.127	6.57244	81.031	81.8601	2.41842	86.2767	19.0003	43.6205	152.674	49.8032	51.3719	27.0199	27.938	66.8485	140.398	21.4809	64.6703	88.2421	158.797	119.497	44.1744	3.57408	46.4706	62.5693	34.2961	30.5957	57.7343	58.7903	72.9916	62.5895	82.3633	99.193	71.5234	22.9152	81.6272	12.526	51.2381	33.8651	126.237	81.0995	114.829	78.3546	154.645	14.038	36.9888
MIN_PERIPHERY2CENTER_DIST_CHR17_b_CHR18_a	47.8279	24.7978	77.6227	102.638	102.175	71.5549	64.1355	20.2589	13.1879	23.9771	62.4387	77.7647	6.08477	86.5471	120.782	28.5468	52.6088	34.1417	95.6465	176.707	76.1035	72.9745	2.7783	35.7854	79.629	42.1127	26.1242	2.12783	135.849	13.6845	94.1449	105.384	21.1173	81.9709	41.1404	30.5096	24.3495	79.5605	52.1542	34.1842	45.9861	45.0502	9.71178	13.7459	26.2825	56.3721
MIN_PERIPHERY2CENTER_DIST_CHR18_a_CHR17_a	34.7813	57.8806	6.1907	104.8	103.969	27.6574	53.7275	134.974	73.0489	62.6901	166.304	59.2957	90.2774	36.0667	16.6111	47.4125	27.6493	76.1016	96.6982	172.082	74.1719	58.4517	29.4685	0.213645	18.3894	92.5263	93.9708	15.9544	59.5749	44.8661	79.5481	24.9275	58.6762	32.8382	85.5333	57.1134	70.5536	18.9438	44.1689	42.2864	30.3839	14.2095	38.3633	57.6828	40.9201	59.4682
MIN_PERIPHERY2CENTER_DIST_CHR18_a_CHR17_b	35.3121	37.8989	95.3904	81.5885	80.6294	114.047	109.557	30.1512	21.9594	42.6424	71.9975	79.5649	2.77232	73.5642	116.807	27.8743	41.577	58.273	73.3632	178.698	64.4518	74.1186	3.30661	30.8706	113.886	68.2234	25.1051	2.51204	151.108	35.4707	93.6361	98.71	19.2351	68.641	48.4861	36.2486	21.2896	90.869	54.6902	36.479	73.9325	27.9641	3.78592	19.9894	30.0091	54.9631
MIN_PERIPHERY2CENTER_DIST_CHR18_b_CHR17_b	78.1901	200.255	6.57244	66.1047	67.4301	18.5478	102.325	15.828	52.5353	154.702	62.3469	64.1783	41.7053	34.8982	71.2054	147.146	26.5784	101.223	95.8416	142.418	112.214	48.2335	14.1427	46.0225	76.8407	52.0135	33.5994	68.8529	87.4234	85.9069	57.2597	78.8955	98.8247	167.114	38.0838	96.1041	17.0212	46.4188	35.9214	129.299	79.6193	103.325	96.6624	159.637	23.3291	35.1355
MIN_PERIPHERY2CENTER_DIST_CHR18_b_CHR17_a	151.944	133.376	77.6227	25.168	25.4798	109.402	14.8934	46.4021	86.5419	67.0822	142.433	9.203	132.832	95.471	54.8521	98.5711	83.1154	130.251	4.27358	146.242	90.2606	93.6412	38.6822	19.1392	1.15123	121.098	160.72	115.3	48.7296	6.09245	81.2453	3.28044	0.63994	209.488	129.615	35.7676	13.9402	145.863	0.581685	119.273	117.069	98.8013	64.4613	91.5093	11.4255	90.4914
CENTER2CENTER_CHR17_a_CHR1_a	140.126	48.1556	95.748	169.839	169.965	179.011	128.793	24.6251	50.0257	85.2558	194.996	93.5496	163.192	123.169	56.2139	124.753	140.868	155.577	62.2552	280.791	45.6979	176.514	116.38	147.627	58.3669	179.04	81.5074	60.5305	7.91514	126.284	53.0274	79.9443	69.8793	77.794	75.1894	18.162	139.493	175.086	125.616	146.112	153.03	74.5805	140.318	161.094	118.495	22.2102
CENTER2CENTER_CHR17_a_CHR1_b	50.006	145.04	49.5431	152.627	151.583	86.0657	127.901	146.991	62.3489	88.9385	22.6309	81.3003	86.2968	154.202	26.6276	101.062	101.732	88.6676	126.181	169.246	167.751	173.677	128.051	111.016	49.6546	138.347	55.5317	53.4076	125.93	54.4814	80.1878	78.7536	127.04	82.7343	200.828	186.213	38.2799	213.706	180.506	167.977	161.846	95.4906	194.221	43.1743	37.6382	167.208
CENTER2CENTER_CHR17_b_CHR1_b	146.283	209.48	81.8156	142.327	141.585	104.566	159.022	160.441	58.4401	169.012	108.311	30.7019	63.1928	40.202	129.607	92.9008	80.07	88.0372	31.1344	161.396	185.625	44.0355	110.025	119.503	114.558	158.609	187.949	99.082	73.6824	123.803	100.046	88.2441	59.2874	160.599	38.2046	41.051	95.6031	120.227	121.877	220.603	87.1415	97.236	225.275	182.784	21.8442	51.2367
CENTER2CENTER_CHR17_b_CHR1_a	69.2549	56.6935	76.4599	135.293	135.66	55.3368	203.096	132.835	79.1031	99.075	95.267	99.9849	74.0239	28.4197	157.186	147.556	47.9078	120.638	124.269	284.317	102.403	116.856	93.0559	149.712	41.3523	94.3613	149.781	48.5556	86.7924	126.3	111.581	175.381	74.5996	210.321	99.9156	176.759	107.02	40.7579	78.0501	175.873	27.9956	74.1964	197.907	28.1797	66.4293	142.002
MIN_PERIPHERAL_DIST_CHR17_a_CHR1_a	76.2496	0	38.2753	89.3644	87.4871	98.3311	55.2268	0	0	32.665	147.993	44.1814	96.1353	39.6358	0	69.3542	79.8123	103.325	2	221.12	0	116.147	65.1767	97.3139	0	66.34	22.0227	3.60555	0	79.712	0	0	8	0	5	0	74.1148	95.1052	66.7083	69.2315	48.7955	0	75.3326	85.235	49.6488	0
MIN_PERIPHERAL_DIST_CHR17_b_CHR1_b	77.1038	127.209	8.544	83.5284	82.2557	26.8328	47.1381	99.5289	19.0263	110.336	37.4566	0	0	0	71.6868	32.665	27.5862	3.98	0	95.7183	123.527	0	64.5136	43.9773	0	52.1344	125.734	54.2771	19.7231	59.4895	38.6911	29	3.98	65.4293	0	0	48.0937	52.2015	68.7968	146.086	29	62.1128	159.292	93.6002	0	0
MIN_PERIPHERAL_DIST_CHR17_a_CHR1_b	0	70.8308	0	71.3092	70.2638	22.8254	67.2681	73.9256	23.0868	26	0	38.223	10.198	74.8465	0	32.6497	26.8701	36.9188	72.4017	104.322	95.0842	117.409	78.905	31.7805	0	80.3057	0	1.41421	11.1803	0	18.9737	26.1725	70.9366	11.7047	122.988	84.1071	0	128.74	120.818	85.1822	64.792	43.382	135.462	0	0	62.3939
MIN_PERIPHERAL_DIST_CHR17_b_CHR1_a	12.0831	0	11.3578	69.2965	66.8356	1.41421	73.5527	67.5944	18.3848	30.5123	43.0465	55.5428	2	0	88.0057	97.1854	0	55.4527	36	224.6	55.0363	69.8928	44.9444	103.513	0	17.6918	83.6481	0	16.5529	39.6232	38.7556	123.199	0	118.068	41.0487	61.0082	34.7131	0	13.8924	94.1807	0	15.6525	135.506	0	0	75.2795
MIN_PERIPHERY2CENTER_DIST_CHR17_a_CHR1_a	113.867	5.09182	66.526	129.647	130.319	140.051	103.048	3.79988	17.2377	62.3755	171.478	70.2102	133.702	80.7062	23.3517	106.946	105.5	135.346	35.0646	254.25	24.0539	144.5	95.5114	118.489	24.989	126.288	57.4599	35.5706	12.6275	104.754	21.0697	40.8915	31.4028	24.3384	42.9293	5.53107	114.34	145.14	98.6423	119.602	92.0734	31.6263	122.221	127.731	85.4812	4.09102
MIN_PERIPHERY2CENTER_DIST_CHR17_a_CHR1_b	2.23698	113.339	21.4667	110.193	109.822	43.4265	95.2843	116.169	42.9486	53.3529	1.20038	62.5459	48.9446	104.448	4.7558	78.0153	62.5161	63.0807	106.223	143.006	138.471	146.989	106.408	80.448	3.95957	111.074	13.0832	27.6793	47.6963	25.3616	48.548	49.9979	104.01	50.8723	161.18	153.956	3.55991	179.803	150.799	132.937	109.13	68.6329	173.825	23.1639	6.70623	115.228
MIN_PERIPHERY2CENTER_DIST_CHR17_b_CHR1_b	104.363	170.303	49.7591	121.013	120.031	53.6241	81.9882	141.796	41.6187	133.038	79.639	12.8823	27.6698	12.8397	112.648	71.296	53.2215	34.7412	12.7039	136.505	164.828	21.2996	89.366	99.9687	41.8249	82.9427	156.984	80.0914	45.1365	85.3681	68.021	62.3203	24.1072	130.262	9.94259	21.728	73.8454	102.293	98.6718	194.146	66.4009	82.2382	202.705	144.43	6.21059	15.2078
MIN_PERIPHERY2CENTER_DIST_CHR17_b_CHR1_a	31.6728	15.9281	42.1361	105.499	105.309	44.4324	135.243	108.749	53.0857	61.673	67.5347	80.627	29.1162	5.29722	137.942	125.432	15.9383	92.7556	86.0205	257.561	79.283	96.2475	73.2775	128.667	16.2307	44.9944	122.107	23.6811	45.8448	77.0583	80.6998	157.157	41.4227	178.506	68.7448	132.74	79.1572	21.5534	39.7494	152.536	3.14444	64.272	174.694	5.93654	48.0955	114.481
MIN_PERIPHERY2CENTER_DIST_CHR1_a_CHR17_a	98.776	19.4964	69.2912	129.966	127.709	137.163	82.8436	4.61217	29.6699	59.6008	171.398	67.8174	125.738	81.0627	9.66572	86.2836	114.167	123.407	24.3561	247.501	11.647	147.807	87.4925	125.419	15.5457	110.352	45.8985	27.7317	5.56266	101.138	11.7428	38.2937	44.1694	21.077	40.9096	6.1231	103.58	125.221	95.9887	90.3069	105.198	24.4704	99.4505	116.048	73.901	2.33233
MIN_PERIPHERY2CENTER_DIST_CHR1_a_CHR17_b	46.5144	22.7755	37.2607	97.5189	94.8237	34.5894	143.339	91.3941	44.662	66.8922	71.5269	75.7623	41.139	11.9842	106.74	119.354	21.556	88.4492	75.8226	251.119	78.2721	91.0735	65.1987	125.701	11.0206	54.2019	110.264	9.48624	48.7178	85.1054	71.1387	140.654	27.2076	148.659	73.494	105.584	59.7895	8.63503	38.8805	117.57	1.49698	23.2605	163.37	1.50051	24.0734	101.657
MIN_PERIPHERY2CENTER_DIST_CHR1_b_CHR17_b	112.989	167.559	40.6923	102.629	101.822	79.9645	123.119	119.785	36.5906	145.672	71.7192	9.98421	26.7709	19.025	90.8454	55.42	56.904	63.3047	5.50225	120.212	145.239	16.2219	86.4067	63.5527	71.6923	129.55	156.995	75.6697	47.9915	98.8684	67.3177	56.5893	32.0683	95.5489	7.8028	9.93838	69.2761	71.9266	92.3506	170.464	52.8802	76.4499	182.447	135.06	2.63166	20.8676
MIN_PERIPHERY2CENTER_DIST_CHR1_b_CHR17_a	23.1567	103.937	24.64	114.29	112.588	61.6146	100.095	106.93	44.9353	63.487	3.81204	61.7961	49.0739	124.54	4.31128	56.1818	66.781	62.4053	92.5757	129.948	124.698	144.057	101.106	58.393	30.9243	108.046	24.2441	28.9703	91.499	18.1132	49.3271	56.1898	93.1384	52.5111	163.505	117.472	12.5788	161.301	150.996	119.761	117.806	74.3597	153.817	3.24569	12.8268	112.924
CENTER2CENTER_CHR17_a_CHR4_a	147.491	142.53	69.5851	37.8535	37.3411	109.251	89.9015	185.516	156.15	46.1345	220.14	94.7563	26.2586	9.05414	196.344	96.013	58.4972	96.7965	68.6064	175.07	53.77	192.366	51.3511	48.2007	107.727	71.3326	165.599	142.882	114.763	86.7194	59.07	63.3016	35.1766	174.369	35.4971	28.7794	53.3478	37.6176	158.524	105.991	156.85	89.5512	125.958	43.3702	87.696	62.4441
CENTER2CENTER_CHR17_a_CHR4_b	120.222	95.4948	147.623	71.3758	71.8904	18.3774	58.6785	123.457	209.377	144.15	70.9099	63.8755	35.6803	47.38	78.7028	79.1906	125.365	157.47	100.453	45.0792	125.856	76.3369	85.6665	38.7063	48.3224	203.249	127.459	137.805	169.195	97.3148	102.116	67.4759	47.0791	166.688	152.915	32.4892	81.8173	59.3934	162.676	218.52	73.606	83.5927	111.261	82.174	118.583	98.2768
CENTER2CENTER_CHR17_b_CHR4_b	102.067	93.1941	35.2711	129.471	129.474	162.064	95.4836	46.546	158.292	57.694	66.0178	124.079	120.007	151.194	38.6907	62.0892	45.3881	124.997	81.3028	51.4693	168.408	63.0954	52.2274	45.3265	72.7735	96.8236	23.0587	168.261	76.9373	70.9213	146.628	55.3951	156.842	209.154	86.5029	169.099	27.2901	168.565	107.84	264.84	144.358	88.3465	163.058	214.125	74.292	162.943
CENTER2CENTER_CHR17_b_CHR4_a	56.3463	216.237	60.6906	37.8008	37.4267	110.562	141.103	78.4211	105.971	45.9186	120.22	135.412	113.545	132.572	101.322	140.587	178.375	64.3027	95.3663	186.36	49.3584	97.1297	34.7349	79.0208	25.6305	70.049	56.6149	185.46	195.618	135.892	105.749	113.105	97.6155	46.7381	130.163	131.803	35.9031	123.558	99.5797	156.959	83.3498	92.1871	99.1482	129.395	57.9468	81.6967
MIN_PERIPHERAL_DIST_CHR17_a_CHR4_a	71.3653	82.5227	27.1662	0	0	51.1762	32.6497	131.431	75.6637	0	179.003	46.0217	0	0	151.397	44.699	4.47214	35.3553	20.025	116.254	0	118.275	11.4017	0	26.2488	0	98.326	74.4043	0	24.3311	0	0	0	89.5433	0	0	5	0	97.4372	26.1343	38.1838	15.8114	30.1496	0	36	0
MIN_PERIPHERAL_DIST_CHR17_b_CHR4_b	39.7366	3.04	0	87.647	88.5889	64.5213	0	0	101	0	20.7364	67.8307	64.0781	93.0269	0	19.799	0	53.7401	31.7648	0	119.436	8	10	8	0	9.21954	0	101.484	26.8701	5	92.4392	15.2971	89.2973	108.931	20	104.809	0	65.947	52.3259	211.038	69.2965	51.6236	115.814	124.936	25	73.253
MIN_PERIPHERAL_DIST_CHR17_a_CHR4_b	74.2563	16.5529	110	15.6205	23.8956	0	7.07107	40.9512	158.079	68.3593	18.7883	18.3848	0	5	32.1559	25.5539	69.029	106.794	11.4017	0	72.9178	3.28011	42.19	0	0	95.7392	53.9073	62.7694	76.5376	50.9902	38.4188	9.21954	0	60.1082	81.9878	0	21.8403	0	106.442	154.784	0	16.1555	70.0071	16.4924	51.049	12.1655
MIN_PERIPHERAL_DIST_CHR17_b_CHR4_a	0	149.335	8.94427	0	0	27.2947	26.1725	29.4958	18.1108	0	74.1552	86.8332	25.0799	80.1873	9	92.72	122.004	0	16.1245	122.025	0	44.7325	0	31.1448	0	0	2.82843	132.333	70.8802	49.2544	36.6197	42.4853	44.1814	0	66.1891	54.4243	0	30	45.3211	87.647	28.6356	54.3139	35.3836	53.4603	15.5242	0
MIN_PERIPHERY2CENTER_DIST_CHR17_a_CHR4_a	109.531	116.568	44.8628	12.122	9.95918	72.631	59.6023	152.435	133.359	18.1719	196.953	69.2148	3.66946	3.47284	177.485	79.8474	31.5808	76.818	47.4513	150.059	17.3098	161.642	32.0987	30.9188	62.7844	30.7256	140.068	104.613	37.6086	59.0566	26.1728	31.3082	3.74258	116.364	7.61273	12.8515	28.0828	9.06329	128.646	71.3789	69.0591	45.4762	81.5011	18.3734	66.7165	12.4709
MIN_PERIPHERY2CENTER_DIST_CHR17_a_CHR4_b	93.9357	53.7765	130.382	41.875	41.8606	1.838	25.3721	88.0883	187.895	110.155	43.6166	43.6663	12.2378	30.0479	58.5373	53.593	95.4072	136.689	76.8028	19.1173	101.08	49.5176	67.5233	16.2396	10.539	146.5	102.669	98.8807	105.896	74.7905	68.8588	33.7614	15.0956	109.657	106.113	5.87297	49.606	23.7126	133.944	184.012	9.39666	38.8918	95.7276	60.9155	68.0259	63.5034
MIN_PERIPHERY2CENTER_DIST_CHR17_b_CHR4_b	69.3491	54.5739	9.96744	103.693	104.854	96.6027	29.6065	17.6932	130.913	12.2939	43.9574	93.2835	91.9196	130.456	20.8324	39.9852	18.1875	84.4209	60.924	25.712	144.635	41.1682	35.8807	25.5134	3.10864	50.2441	8.68375	141.702	44.0651	24.7986	119.428	34.5911	132.4	152.83	55.3948	127.487	5.70807	128.861	78.2625	241.083	108.013	72.1662	141.888	172.659	39.9403	138.818
MIN_PERIPHERY2CENTER_DIST_CHR17_b_CHR4_a	19.8474	182.451	33.1521	8.67837	7.73453	55.0013	68.3185	49.2187	79.2004	12.1519	92.3585	107.39	80.7059	109.237	35.8563	118.689	157.067	30.5315	33.9698	159.734	26.7303	79.2488	12.9814	63.1029	1.77966	6.03425	37.7528	159.712	148.891	89.1824	81.8401	80.0141	72.1815	3.92639	99.314	88.8673	9.33222	89.0524	78.9252	132.333	65.4033	78.9795	68.4688	91.7622	23.8595	49.3456
MIN_PERIPHERY2CENTER_DIST_CHR4_a_CHR17_a	103.338	108.168	48.3508	11.683	11.8778	87.2205	60.4688	163.472	96.1478	3.63304	202.634	72.5844	4.24767	2.53558	170.558	58.0736	33.0069	56.5112	41.1743	142.37	29.318	148.903	32.4631	14.3664	63.4557	26.0872	124.054	111.502	22.3969	50.2288	22.4997	28.5627	17.3308	151.656	13.4903	6.21353	35.0998	8.96567	127.676	60.6851	126.423	61.4583	76.5053	13.6202	56.3199	8.86554
MIN_PERIPHERY2CENTER_DIST_CHR4_a_CHR17_b	29.8986	182.804	32.6401	13.6944	13.287	83.7946	103.328	58.1531	46.8371	18.7183	102.63	116.128	56.5498	102.259	72.1488	114.463	143.06	27.2871	77.3461	149.045	19.1392	62.9625	13.5226	46.6499	4.51062	27.5044	22.712	155.948	112.814	95.6421	61.4212	77.0458	67.9578	16.3831	94.804	96.5218	9.68074	59.1799	69.2101	113.224	45.9084	65.393	58.559	91.9954	39.1164	20.4571
MIN_PERIPHERY2CENTER_DIST_CHR4_b_CHR17_b	75.6881	45.7255	18.27	113.375	113.334	130.113	58.9847	9.09244	128.846	16.7941	41.4337	98.6476	92.3204	113.502	14.8726	41.2813	18.1067	92.9061	58.5842	20.7314	143.244	32.3053	26.6369	27.753	38.2939	57.2122	11.4601	127.799	57.2503	43.4274	121.529	37.2949	113.637	182.071	51.0809	144.504	5.16435	105.993	79.7086	234.835	108.893	68.2001	138.091	167.017	59.6393	97.5554
MIN_PERIPHERY2CENTER_DIST_CHR4_b_CHR17_a	102.612	58.9308	127.107	51.4444	51.8407	3.04495	32.6374	75.7094	179.652	103.223	45.3426	37.9949	15.4974	22.6299	55.198	52.8437	96.1775	126.926	29.6662	3.51235	96.2378	34.4867	60.0619	14.6679	18.2301	148.512	76.7181	99.9474	146.615	73.8571	71.5383	47.9679	33.6208	118.794	128.316	9.13052	54.8327	12.689	135.856	189.554	39.6946	63.5895	85.1089	43.7246	100.848	47.3343
	1	2	3	4	5	6	7	8	9	10	11	12	13	14	15	16	17	18	19	20	21	22	23	24	25	26	27	28	29	30	31	32	33	34	35	36	37	38	39	40	41	42	43	44	45	46
VOLUME_CHR18_a	84336	72611	54495	47922	50946	52836	56336	55244	30723	64127	30989	30394	35826	42903	43330	37513	65401	69272	68215	54089	55993	50736	40299	42245	75201	111468	40285	52143	44268	45892	40208	62629	34930		36848	64897	56567	49364	62608	39767	61789	51737	85757	79744	33404	40376
CHR18_a_CENTROID_X	249.114	380.018	295.53	245.375	245.544	306.468	255.646	402.769	280.828	324.068	199.808	266.645	287.088	259.446	135.995	271.572	283.913	213.916	317.298	178.188	242.206	262.553	310.625	310.762	202.736	326.36	286.728	309.882	131.335	260.769	196.562	184.268	349.681	292.007	333.87	299.367	353.98	306.434	353.249	393.676	321.327	205.198	185.869	249.332	368.877	290.355
CHR18_a_CENTROID_Y	259.402	250.994	164.537	286.429	286.332	164.951	302.156	233.314	196.687	231.404	239.56	227.052	277.342	245.812	255.375	266.63	213.447	250.248	148.095	139.199	240.934	207.725	277.245	354.438	326.099	173.893	267.469	257.407	221.966	148.15	214.515	199.36	204.936	137.786	184.279	217.889	213.403	163.764	297.839	207.054	204.431	184.187	246.281	297.751	111.714	261.434
CHR18_a_CENTROID_Z	40.8676	26.1456	38.4924	26.7188	27.1026	22.4875	27.7486	31.5186	39.5758	34.0143	28.6341	42.6771	34.9576	21.2615	22.936	35.3174	25.7336	24.8346	42.9374	25.034	25.3957	23.173	34.7969	27.1614	53.7403	38.7154	27.9367	23.0852	36.2032	30.7558	34.214	26.7842	21.0449	20.7138	22.5505	29.6422	41.5643	35.7772	28.2536	21.8366	31.8311	21.5105	48.3046	26.0902	28.2127	29.2731
MINOR_AXIS_CHR18_a	37.3369	34.0416	24.8546	32.4437	33.3295	32.4084	37.3473	26.0803	29.0212	29.2347	25.3319	24.591	25.6152	31.9572	35.6145	27.6981	32.9203	35.383	30.171	33.4548	30.5321	33.6037	27.5544	31.5774	37.1547	43.0703	24.8144	26.7374	29.5369	31.1353	25.3353	34.6642	26.5674	36.9721	30.6334	32.9047	34.7744	33.1992	30.8131	29.6448	33.1964	35.1363	44.4402	38.3438	27.0864	24.2606
MAJOR_AXIS_CHR18_a	56.4549	58.897	56.104	45.323	46.2057	52.8718	42.5503	46.7505	33.6517	46.2073	34.7804	32.1452	39.0416	62.6	40.538	36.0632	52.0145	50.2733	68.0032	51.5609	49.8181	47.2435	32.939	35.5324	42.118	64.3585	43.3996	62.1134	41.0619	39.4117	36.7826	52.131	56.8654	82.5857	37.1495	53.0817	43.3036	43.2394	57.0512	44.1216	49.5494	46.2988	80.5282	70.1	33.7762	46.2224
EQUIVALENT_DIAMETER_CHR18_a	43.0425	43.1942	34.6691	34.904	36.0527	39.6377	37.9893	33.0382	30.1657	35.644	28.2547	27.7835	30.1911	39.4614	36.0374	31.1641	40.4163	38.4325	41.999	40.4288	37.6486	39.0213	28.4652	33.0972	38.381	46.0183	32.2861	35.5329	33.4141	34.0697	29.9355	39.9273	35.5748	52.8676	33.2088	38.2153	37.5135	35.3299	40.1967	34.4072	36.376	38.7167	49.6342	44.6013	29.192	31.9018
SOLIDITY_CHR18_a	0.819342	0.857849	0.809569	0.837156	0.839356	0.832798	0.839778	0.864269	0.87556	0.854403	0.880496	0.929546	0.853241	0.771417	0.85941	0.936367	0.876433	0.811127	0.806603	0.881082	0.833031	0.891382	0.90924	0.931395	0.885823	0.708743	0.931741	0.743087	0.837301	0.890677	0.909582	0.842124	0.791129	0.813884	0.917199	0.799124	0.871167	0.794238	0.849683	0.874382	0.740203	0.86932	0.669585	0.746009	0.915966	0.833989
CENTER2CENTER_DIST_NUCL2CHR18_a	35.0092	79.6006	63.1697	83.5946	83.1117	38.4548	42.4961	115.724	31.0081	60.836	95.6135	52.5226	48.6305	42.1461	99.9988	46.8638	17.2368	52.2584	77.3968	81.4385	27.1951	32.7103	34.673	79.1283	121.256	53.3822	47.2689	45.8574	115.105	4.24831	90.8235	59.797	24.7068	91.9136	48.7732	16.7763	48.8391	50.5524	75.4685	107.426	68.0275	60.2971	71.5992	86.7261	50.1511	18.5495
MIN_PERIPHERAL_DIST_NUCL2CHR18_a	0	0	0	0	0	0	0	0	7	0	0	0	7	0	0	7	0	0	0	0	0	0	0	0	0	0	0	0	0	0	0	0	0	0	0	0	0	7	0	0	0	0	0	0	0	0
MIN_PERIPHERY2CENTER_DIST_NUCL2CHR18_a	22.1363	19.1456	16.7397	19.727	20.1105	15.4947	20.7522	24.5217	23.427	27.0174	12.9178	20.3261	27.9598	14.2698	15.9404	27.6884	18.7391	17.8365	17.1371	18.0361	18.397	16.1815	27.8006	20.1676	20.8585	24.2875	20.9438	16.0908	17.618	18.2463	24.4583	19.7892	14.0487	13.7155	15.5536	22.6455	21.4395	27.2273	21.2556	14.8403	24.837	14.513	14.6986	19.0948	18.0495	22.2801
MIN_PERIPHERY2CENTER_DIST_CHR18_a2NUCL	5.9709	49.266	48.5907	43.8922	43.3688	14.1434	21.8916	97.8694	13.8573	36.8706	77.1073	37.7868	30.2885	20.6507	68.735	31.5804	2.94628	28.6493	44.4614	55.7022	9.03675	10.023	19.7045	60.4688	101.338	8.61707	29.8436	5.37031	92.4736	11.8786	74.8093	31.7926	7.15351	56.2508	29.9619	0.494872	23.9291	30.2189	51.0874	83.5414	44.1028	33.8576	42.8547	40.2786	30.1451	2.82269
SUBTENDEDRADIUS_CHR18_a	130.421	150.999	80.5152	145.024	144.031	74.4629	153.627	153.859	136.147	120.407	110.806	92.753	145.288	84.3035	155.476	118.572	68.4086	124.149	94.7925	172.985	77.6545	73.4741	83.8889	121.965	147.091	147.227	128.618	131.926	139.573	35.2951	117.396	125.066	49.1003	161.696	78.3461	83.0335	132.315	115.367	104.264	133.404	141.207	121.895	127.906	158.402	68.9809	86.982
PERCENT_SUBTENDEDRADIUS_CHR18_a	26.8432	52.7159	78.4568	57.6418	57.7042	51.6429	27.6618	75.2144	22.7755	50.5254	86.2892	56.6263	33.4718	49.9934	64.3177	39.5236	25.1969	42.0934	81.6486	47.0783	35.0207	44.5195	41.332	64.8779	82.4364	36.2585	36.7513	34.7599	82.4693	12.0366	77.3653	47.8125	50.3191	56.8434	62.2534	20.2043	36.9113	43.8187	72.3819	80.5266	48.1758	49.4665	55.9782	54.7505	72.7029	21.3257
VOLUME_CHR18_b	41111	65863	53242	23548	28497	46746	44884	42315	25655	38339	18263	21392	29036	42777	37030	19880	43120	20846	60529	46480	50428	34335	30653	18172	41902	96376	31255	23842	42077	33803	38129	53536	32718		17248	45465	46333	23646	45563	34797	22946	24332	80836	75866	32508	26229
CHR18_b_CENTROID_X	372.835	191.568	295.036	298.008	298.379	347.452	262.592	325.645	338.113	255.488	292.549	335.728	245.18	278.836	258.454	402.134	235.015	256.7	205.792	158.938	237.324	275.695	329.475	319.198	235.742	208.94	252.06	381.01	199.809	203.877	221.181	205.21	325.518	241.202	372.031	336.287	298.767	201.278	339.735	293.937	177.214	355.61	236.626	388.424	396.644	298.117
CHR18_b_CENTROID_Y	247.155	250.127	277.195	104.781	104.542	251.121	202.617	264.743	200.15	400.664	251.938	243.152	319.933	368.74	253.695	342.403	259.019	272.259	164.682	186.918	296.045	253.66	261.115	383.463	309.207	196.586	332.367	322.592	103.813	125.416	245.176	254.411	281.94	387.792	270.558	179.081	244.69	246.919	337.932	178.471	276.789	213.778	379.671	337.612	113.013	230.346
CHR18_b_CENTROID_Z	45.329	47.2182	41.2969	44.5511	42.8116	49.4591	41.8875	18.7466	31.0693	41.2408	15.8298	39.5766	42.3544	23.1443	20.034	35.6556	38.7648	20.2925	43.2548	38.1721	25.3648	21.3211	30.0557	20.3852	56.5391	21.0686	39.0432	31.948	42.708	36.0741	42.0244	42.1162	19.9576	35	42.5142	19.7757	22.3822	44.6587	27.5397	27.693	23.0073	42.578	43.5627	30.5919	22.1456	19.7054
MINOR_AXIS_CHR18_b	30.2994	35.0111	29.4244	26.8363	26.2918	29.6044	27.7973	30.9648	23.6443	25.5936	25.304	23.027	25.5101	27.2108	26.5933	21.0489	30.9851	21.6791	27.8153	26.1961	31.3521	27.205	23.9471	23.4537	30.8604	35.5898	26.5465	22.0658	29.8739	29.1251	24.1398	33.4785	27.3378	39.0004	21.0512	39.5685	31.8811	26.2233	32.6871	24.2172	27.402	26.9689	40.1103	35.7635	25.6801	29.5738
MAJOR_AXIS_CHR18_b	44.2332	63.7754	48.6524	52.6149	46.9647	44.809	83.6261	54.2453	34.6472	55.0766	38.0699	29.4985	43.7548	49.3293	54.7935	35.3614	46.4341	38.7381	63.5005	57.1564	45.1805	54.0951	31.7139	29.622	66.7962	109.671	38.1499	33.2383	46.7276	44.1065	45.7303	49.1399	48.9228	56.7326	32.7316	52.8822	45.215	53.131	42.9492	39.6434	66.267	37.0661	58.6842	50.609	40.5419	38.9964
EQUIVALENT_DIAMETER_CHR18_b	34.932	39.7542	34.1986	32.4895	31.6668	34.4995	39.8775	38.662	27.7022	31.0357	28.514	25.3762	32.4063	35.8691	36.6055	26.8161	36.0859	27.4477	39.55	34.2122	35.7981	35.3291	26.2801	25.677	38.7773	52.608	30.7456	26.7974	32.1056	34.9576	31.0226	37.1093	34.4239	44.71	24.8385	40.4544	37.1653	32.4813	34.1715	29.7236	31.3137	29.4067	45.6188	41.2522	31.1433	30.6638
SOLIDITY_CHR18_b	0.839181	0.763829	0.77903	0.754883	0.799352	0.831286	0.66227	0.83089	0.882271	0.704771	0.8458	0.90532	0.888528	0.889401	0.842537	0.914043	0.839127	0.838233	0.816688	0.73702	0.840131	0.743908	0.909775	0.907636	0.756624	0.644544	0.876208	0.9154	0.701916	0.88228	0.784736	0.79884	0.819374	0.814738	0.870978	0.764684	0.900461	0.669505	0.796248	0.88016	0.572154	0.843561	0.82471	0.881025	0.903745	0.760771
CENTER2CENTER_DIST_NUCL2CHR18_b	117.668	111.439	50.8392	110.331	110.753	78.3922	65.3896	43.9091	49.2598	130.018	70.7998	25.7748	100.667	85.6449	40.2345	104.271	55.756	75.7737	72.3442	69.9966	58.1672	39.6624	51.1456	108.636	85.0912	89.9042	118.877	136.442	76.219	58.4233	74.5156	21.8506	62.5449	166.557	62.9447	70.4356	20.0267	89.3093	78.2783	70.3707	96.1279	98.5904	148.434	93.6841	41.7338	36.6459
MIN_PERIPHERAL_DIST_NUCL2CHR18_b	0	1	0	7	7	0	0	0	1	0	0	7	7	0	0	0	0	0	0	0	0	0	0	0	14	0	0	0	0	0	0	0	0	0	7	0	0	7	0	0	7	0	0	0	0	0
MIN_PERIPHERY2CENTER_DIST_NUCL2CHR18_b	17.6725	24.3345	21.704	18.4502	20.1972	20.5462	21.1199	11.7547	19.3701	19.023	8.84154	23.4255	20.6465	16.1473	13.0455	13.0128	17.2352	13.2984	19.7489	24.8281	18.3677	14.3284	23.0609	12.137	27.4629	14.0749	12.9678	10.7653	13.0182	12.9331	20.9771	20.8889	12.9667	22.2041	20.4906	12.7791	15.3871	18.3436	20.5415	9.52248	16.0101	15.4238	19.4437	23.5989	15.1498	12.7106
MIN_PERIPHERY2CENTER_DIST_CHR18_b2NUCL	86.8995	91.7272	19.0449	83.8704	84.0094	45.8509	9.50918	23.6989	36.1619	95.7644	60.0247	13.5002	78.1169	66.5165	13.7754	90.3863	32.2918	62.1742	25.2069	35.4985	28.281	13.0117	34.7837	95.4462	42.7458	25.7196	97.1837	121.852	39.8241	36.5986	54.5562	0.313414	38.128	145.255	40.695	47.5038	0.559726	62.2749	58.9708	48.1982	74.8421	79.5298	116.13	62.5386	22.4429	18.5511
SUBTENDEDRADIUS_CHR18_b	140.332	138.118	108.791	157.55	157.913	136.335	107.623	75.1646	68.9042	151.393	107.207	79.4997	152.409	123.852	74.2575	118.762	108.702	138.863	97.2071	134.91	126.71	93.8342	82.1644	121.401	152.978	149.911	132.947	147.658	92.1485	84.5149	143.586	88.2393	114.685	189.711	120.865	128.186	43.3871	167.529	126.276	80.271	157.974	116.508	172.861	120.364	78.563	66.1918
PERCENT_SUBTENDEDRADIUS_CHR18_b	83.8494	80.6838	46.7311	70.0292	70.1354	57.4996	60.7579	58.4173	71.4902	85.881	66.0401	32.4213	66.0503	69.1511	54.1824	87.7983	51.2924	54.5672	74.4228	51.8841	45.9058	42.2686	62.2478	89.4847	55.6232	59.9719	89.4166	92.4039	82.7132	69.1278	51.8962	24.7628	54.5362	87.7951	52.0786	54.948	46.1583	53.3099	61.9898	87.6664	60.8504	84.6214	85.8695	77.8341	53.1215	55.3631
CENTER2CENTER_CHR18_a_CHR18_b	124.406	189.626	112.694	189.958	189.963	99.1589	100.778	84.2558	58.0159	182.769	94.436	71.0023	60.207	124.462	122.505	150.957	68.1	48.3272	112.733	53.1063	55.3266	47.814	25.2583	30.9764	37.1835	120.888	74.4104	96.8862	136.715	61.4968	40.0908	60.8628	80.7128	255.516	96.4314	54.4657	66.2973	134.356	42.3156	103.919	161.5	154.736	142.8	144.761	28.4516	33.4403
MIN_PERIPHERAL_DIST_CHR18_a_CHR18_b	71.4073	140.036	60.208	126.649	126.724	50.0799	26.9444	44.699	22.6936	115.733	46.4435	36.0139	14.4222	80.6536	59.0339	120.644	19.0263	5	51	10.6302	7.61577	4.12311	5	5	5	4.47214	31.0161	54.4243	78.6448	22.0227	5	5	33.5261	196.003	61.7981	7.07107	21.2838	62.9365	5	61.131	109.275	112.503	71.2811	98.7269	4.12311	5
MIN_PERIPHERAL_DIST_CHR18_b_CHR18_a	71.4073	140.036	60.208	126.649	126.724	50.0799	26.9444	44.699	22.6936	115.733	46.4435	36.0139	14.4222	80.6536	59.0339	120.644	19.0263	5	51	10.6302	7.61577	4.12311	5	5	5	4.47214	31.0161	54.4243	78.6448	22.0227	5	5	33.5261	196.003	61.7981	7.07107	21.2838	62.9365	5	61.131	109.275	112.503	71.2811	98.7269	4.12311	5
MIN_PERIPHERY2CENTER_DIST_CHR18_a_CHR18_a	9.10441	12.2972	6.1907	10.5799	10.8467	9.76989	13.2708	8.13195	12.0784	12.6393	9.7003	11.6573	9.11178	5.74194	9.14899	12.6656	13.9696	6.89906	7.35806	14.2831	10.8101	14.6132	10.0424	14.2331	16.1102	7.22495	9.85489	5.98114	12.3791	13.6406	10.4806	4.04186	6.5596	11.1727	13.7962	10.3775	11.7183	7.96873	10.2991	9.56761	8.44846	11.2004	7.51026	7.43442	11.1289	9.49783
MIN_PERIPHERY2CENTER_DIST_CHR18_a_CHR18_b	103.579	160.5	95.3904	152.552	152.853	78.4658	77.7057	70.9064	37.338	157.357	70.7833	54.0722	39.906	97.997	87.476	134.821	42.8049	18.912	97.0017	29.7775	29.3529	27.9072	14.3961	15.3814	19.0056	72.8333	52.3429	67.6572	116.436	41.5093	24.8358	35.6221	63.4952	217.133	77.4722	30.8734	40.2624	95.2443	21.5829	83.9785	127.907	131.615	104.412	120.567	16.683	19.474
MIN_PERIPHERY2CENTER_DIST_CHR18_b_CHR18_b	11.0327	2.80794	6.57244	2.85187	2.22194	11.4951	4.60906	9.26381	9.58265	1.12078	7.40487	9.43342	9.8275	6.2374	10.6584	7.90339	10.3611	5.792	3.43872	9.26072	12.6909	7.76351	9.16299	10.0081	0.632559	8.09636	9.23324	9.72429	10.8925	11.7364	8.56788	3.41925	7.5324	0.289627	8.45726	7.95099	12.952	6.7843	5.91187	6.62182	2.02969	5.81954	9.89444	14.1021	10.2346	5.28997
MIN_PERIPHERY2CENTER_DIST_CHR18_b_CHR18_a	92.2764	168.443	77.6227	167.284	166.607	68.8286	49.1112	57.9346	43.024	142.589	69.1689	54.2786	35.1928	103.532	94.0255	137.12	43.5371	32.0834	72.3308	32.2427	28.0259	23.7959	15.3101	19.5998	22.5319	54.1564	51.7848	81.8481	99.1718	39.9945	18.5361	28.3885	54.5465	235.125	81.4212	31.6086	45.8629	103.927	25.3286	82.6446	140.775	135.674	109.233	123.206	16.1272	15.9409
MIN_PERIPHERY2CENTER_DIST_CHR18_a_CHR18_a	9.10441	12.2972	6.1907	10.5799	10.8467	9.76989	13.2708	8.13195	12.0784	12.6393	9.7003	11.6573	9.11178	5.74194	9.14899	12.6656	13.9696	6.89906	7.35806	14.2831	10.8101	14.6132	10.0424	14.2331	16.1102	7.22495	9.85489	5.98114	12.3791	13.6406	10.4806	4.04186	6.5596	11.1727	13.7962	10.3775	11.7183	7.96873	10.2991	9.56761	8.44846	11.2004	7.51026	7.43442	11.1289	9.49783
MIN_PERIPHERY2CENTER_DIST_CHR18_a_CHR18_b	103.579	160.5	95.3904	152.552	152.853	78.4658	77.7057	70.9064	37.338	157.357	70.7833	54.0722	39.906	97.997	87.476	134.821	42.8049	18.912	97.0017	29.7775	29.3529	27.9072	14.3961	15.3814	19.0056	72.8333	52.3429	67.6572	116.436	41.5093	24.8358	35.6221	63.4952	217.133	77.4722	30.8734	40.2624	95.2443	21.5829	83.9785	127.907	131.615	104.412	120.567	16.683	19.474
MIN_PERIPHERY2CENTER_DIST_CHR18_b_CHR18_b	11.0327	2.80794	6.57244	2.85187	2.22194	11.4951	4.60906	9.26381	9.58265	1.12078	7.40487	9.43342	9.8275	6.2374	10.6584	7.90339	10.3611	5.792	3.43872	9.26072	12.6909	7.76351	9.16299	10.0081	0.632559	8.09636	9.23324	9.72429	10.8925	11.7364	8.56788	3.41925	7.5324	0.289627	8.45726	7.95099	12.952	6.7843	5.91187	6.62182	2.02969	5.81954	9.89444	14.1021	10.2346	5.28997
MIN_PERIPHERY2CENTER_DIST_CHR18_b_CHR18_a	92.2764	168.443	77.6227	167.284	166.607	68.8286	49.1112	57.9346	43.024	142.589	69.1689	54.2786	35.1928	103.532	94.0255	137.12	43.5371	32.0834	72.3308	32.2427	28.0259	23.7959	15.3101	19.5998	22.5319	54.1564	51.7848	81.8481	99.1718	39.9945	18.5361	28.3885	54.5465	235.125	81.4212	31.6086	45.8629	103.927	25.3286	82.6446	140.775	135.674	109.233	123.206	16.1272	15.9409
CENTER2CENTER_CHR18_a_CHR1_a	127.121	33.7915	95.748	48.2009	48.8599	148.307	71.9398	175.523	113.475	41.2048	33.933	26.2589	55.2225	88.5999	22.2447	147.6	97.0049	100.262	53.9418	85.7072	81.1563	94.2861	82.8243	141.183	97.1222	96.3049	107.21	52.079	90.2742	75.144	148.774	53.192	53.1444	112.053	34.4584	103.723	67.4501	133.264	91.8485	140.662	125.781	38.0386	173.698	43.2273	96.4328	77.2117
CENTER2CENTER_CHR18_a_CHR1_b	107.099	173.606	49.5431	22.1346	21.7287	35.5457	57.2035	184.097	83.1205	175.028	186.189	92.0501	81.1209	145.447	57.995	101.448	77.0122	54.2321	126.581	83.2991	91.1972	119.425	100.685	102.585	57.9334	49.4551	161.551	85.3244	203.082	71.9767	173.854	58.3049	65.7846	54.2712	103.784	103.728	134.962	172.587	165.149	209.944	164.75	135.22	197.463	149.489	54.9527	129.137
CENTER2CENTER_CHR18_b_CHR1_b	228.278	21.2117	81.8156	197.716	197.674	69.4329	156.3	128.399	58.2557	33.2565	176.081	95.8707	86.1375	45.822	78.1681	82.3699	32.3221	102.487	127.625	34.2011	51.955	76.268	116.963	131.107	63.3463	166.033	233.23	180.726	181.158	31.32	162.064	82.5704	134.55	305.521	73.802	155.296	72.5044	52.1854	171.832	148.242	40.4582	96.7164	289.1	170.297	41.246	112.449
CENTER2CENTER_CHR18_b_CHR1_a	163.731	171.379	76.4599	218.875	219.786	72.044	130.911	97.2847	98.8745	167.692	72.3727	90.9794	63.6578	75.0629	139.45	40.5683	32.5788	65.5991	61.3305	104.403	78.9823	62.5437	95.3904	170.707	67.7391	34.8324	179.407	110.113	87.9032	110.763	148.741	89.3692	70.8224	291.741	115.43	77.1316	101.184	33.0087	110.516	45.4507	102.249	182.288	225.44	163.9	107.264	109.404
MIN_PERIPHERAL_DIST_CHR18_a_CHR1_a	56.5155	0	38.2753	0	0	87.1608	0	119.503	63.0397	0	0	4.98	5	16.763	0	96.0104	39.0513	26.8887	0	20.8087	23.3238	37.5367	40.3113	101.213	29.0172	0	42.2611	0	23.7065	21.8403	76.4461	0	0	42.3674	4.98	5.83095	0	54.6626	45.4863	65.7039	56.4004	4.98	105.342	0	26.4008	20.5913
MIN_PERIPHERAL_DIST_CHR18_b_CHR1_b	174.109	0	8.544	138.398	137.92	16.5529	75.326	66.1665	8.24621	0	110.39	49.1019	21.4709	0	3	32.2025	0	40.5339	58.7963	4.98	0	24.1868	81.2158	72.6154	15.1327	67.4833	181.915	143.631	119.189	0	109.836	24.0416	70.7319	233.609	20.5913	72.1249	20.6155	0	122.315	76.6159	0	28.6007	216.788	82.5954	0	53.4696
MIN_PERIPHERAL_DIST_CHR18_a_CHR1_b	55.8032	101.71	0	0	0	4.98	7.07107	116.885	37.4833	122.041	138.712	28.7228	26.2488	88.459	0	48.7545	35.1283	0	46.6905	31.6228	23.0868	66	63.4586	35.805	0	0	111.049	26.9073	138.235	30.0832	123.976	13.4164	8.06226	0	51.4781	16.0312	80.4177	78.5557	114.127	131.381	93.6109	81.5659	110.54	33.2415	0	60.05
MIN_PERIPHERAL_DIST_CHR18_b_CHR1_a	99.6494	112.223	11.3578	150.057	148.489	21.1896	54.1202	21	54.4059	96.9175	14.1421	44.7214	18.1108	37.5367	57.4369	0	0	20.2237	6.7082	27.7309	15.0333	16.0312	52.345	137.615	8.24621	0	112.486	35.8469	0	57.9396	78.4347	18.6815	28.9309	204.907	70.0071	8.544	42.9418	0	66.9776	0	33.3766	114.429	152.895	93.7017	33.2866	50.309
MIN_PERIPHERY2CENTER_DIST_CHR18_a_CHR1_a	85.154	13.4535	66.526	27.0805	27.2778	128.551	49.1392	158.64	96.4649	23.0349	19.0282	11.2129	33.0834	49.871	1.86664	128.084	66.763	63.2219	41.2032	53.647	62.6876	66.2049	67.9089	122.605	75.4852	52.8218	84.2791	21.6123	66.3022	53.5966	131.054	34.1531	36.8755	85.3211	11.4252	74.3286	38.937	99.5009	64.975	122.637	101.641	13.1801	135.141	14.4589	78.69	58.727
MIN_PERIPHERY2CENTER_DIST_CHR18_a_CHR1_b	80.3653	145.401	21.4667	1.94111	0.707629	10.0637	32.6968	156.566	66.5294	150.018	169.612	71.559	62.6841	110.942	28.5885	79.6189	53.5268	28.8828	88.0227	58.1497	59.8916	97.8218	85.7959	84.0609	27.565	15.3358	139.52	62.8193	172.335	55.2065	156.782	37.0508	46.6874	14.0798	81.3486	71.9929	106.412	129.227	139.017	182.329	137.117	106.141	153.17	82.8127	36.1612	102.978
MIN_PERIPHERY2CENTER_DIST_CHR18_b_CHR1_b	196.487	2.997	49.7591	177.031	177.013	42.9696	102.412	108.273	39.1229	3.71866	156.643	74.9393	68.9041	18.3711	52.7799	64.9023	16.3116	84.6321	85.7043	9.72537	33.9791	54.1545	99.7215	117.209	26.2252	98.2065	211.792	166.596	152.307	14.4252	141.669	46.4113	103.162	284.287	59.451	131.612	48.3175	30.8145	151.984	115.582	11.4655	70.2242	258.126	132.219	25.1724	84.8593
MIN_PERIPHERY2CENTER_DIST_CHR18_b_CHR1_a	144.078	148.366	42.1361	189.781	190.853	49.7542	95.94	67.0047	80.1186	124.908	49.3797	71.1452	43.8816	58.5301	110.571	23.2088	6.96422	47.6901	33.7158	59.4415	57.1306	42.3231	77.9703	157.656	52.0454	9.4098	157.32	95.569	44.4125	83.0507	132.679	56.6713	53.1392	267.698	96.4085	52.4183	78.5213	15.2819	89.4629	24.4766	73.5395	163.326	198.479	141.691	81.6381	92.0592
MIN_PERIPHERY2CENTER_DIST_CHR1_a_CHR18_a	91.3352	8.74358	69.2912	11.6379	14.2705	106.713	11.892	133.421	80.3961	15.6268	4.55675	1.2178	21.6224	50.3131	8.94387	114.776	68.3539	62.9372	18.9701	53.5795	43.7536	65.3732	54.9019	119.905	52.7973	19.123	64.8345	7.7112	43.5211	42.811	93.6911	23.685	6.99214	70.3933	7.34739	35.5912	16.9201	83.9617	71.4107	86.5917	80.1225	0.578475	140.999	4.0383	43.2477	39.6209
MIN_PERIPHERY2CENTER_DIST_CHR1_a_CHR18_b	121.7	134.628	37.2607	178.836	177.316	40.168	101.654	52.5378	72.0797	141.903	34.1183	64.3336	37.9455	50.8577	86.9837	15.8941	9.76607	37.8509	23.3473	70.8322	35.9576	32.9225	69.7737	149.438	22.8824	16.4313	134.558	53.7013	25.1978	85.1159	93.8385	48.3148	46.4044	228.79	93.9526	30.1884	64.9684	3.34729	86.8829	5.53754	57.2432	133.347	176.181	115.049	57.3159	71.3232
MIN_PERIPHERY2CENTER_DIST_CHR1_b_CHR18_b	206.181	2.64699	40.6923	160.673	159.653	45.2121	127.505	85.8585	27.1589	5.90565	131.842	72.307	38.9989	13.6897	19.1477	48.7943	10.387	59.4861	95.0873	6.29636	7.91045	46.2769	97.0091	84.3336	43.6091	134.578	203.42	157.444	150.202	2.2024	129.934	61.7103	98.6897	255.169	34.3206	94.5543	45.35	10.9265	142.427	108.25	7.5464	54.6088	246.906	120.084	19.0128	80.8199
MIN_PERIPHERY2CENTER_DIST_CHR1_b_CHR18_a	82.7666	130.671	24.64	6.76181	6.69879	12.6461	30.1129	147.287	55.2001	147.704	155.67	48.6667	44.0646	120.361	25.0947	67.695	54.2345	15.0419	86.5252	55.1223	52.7553	87.654	77.8017	53.8214	14.1023	21.2467	132.599	62.1456	169.149	45.9736	141.2	33.0262	20.4941	7.68645	73.5442	40.7413	108.533	119.259	139.418	158.993	123.518	110.854	155.438	99.7141	11.4929	86.1149
CENTER2CENTER_CHR18_a_CHR4_a	124.083	196.14	69.5851	112.469	112.293	96.0561	18.7061	36.6175	69.8945	70.4555	56.7484	45.5543	127.769	75.6724	230.093	130.606	110.101	52.2473	131.122	35.4366	54.5264	116.088	27.5885	42.1016	145.283	60.7692	52.5312	174.027	65.9734	76.7127	50.6693	110.677	63.0234	157.938	71.7698	58.6847	53.0513	9.83067	154.016	147.116	96.1265	57.7678	74.6669	97.234	40.145	73.387
CENTER2CENTER_CHR18_a_CHR4_b	131.976	39.516	147.623	207.722	207.579	50.4087	37.7257	58.5495	119.74	87.9055	125.545	81.9092	137.892	52.1517	102.168	67.3912	72.8121	78.9015	35.767	155.147	94.4428	46.0823	43.1781	36.6372	79.9639	144.439	62.9764	160.935	253.88	32.6261	198.831	72.2696	115.262	211.031	113.939	97.5246	22.9317	86.3988	134.869	242.518	128.172	74.1329	138.507	183.67	120.283	83.4434
CENTER2CENTER_CHR18_b_CHR4_b	203.732	169.27	35.2711	26.2511	25.5972	128.564	96.8485	78.8349	133.863	243.417	139.903	45.0429	171.907	151.578	71.3417	101.526	84.7117	36.6542	100.832	141.881	42.8484	55.2167	38.3355	66.8129	63.1716	29.3229	74.0317	243.784	172.666	91.3508	196.23	67.1469	49.4762	122.788	37.1609	54.4423	51.5393	210.217	149.164	156.598	102.378	140.611	202.188	207.145	118.427	106.561
CENTER2CENTER_CHR18_b_CHR4_a	142.649	70.7631	60.6906	87.2482	87.1527	94.3156	114.65	114.101	74.6786	141.94	82.9317	79.8517	174.585	114.467	127.409	22.1638	147.665	54.8643	70.4534	71.7589	93.7811	70.9015	51.4486	20.9275	110.469	118.912	32.3914	268.269	114.447	64.3215	72.1426	51.3404	36.8051	171.924	131.128	36.1358	17.3092	139.899	152.993	104.535	186.923	180.321	212.556	153.66	65.415	89.9973
MIN_PERIPHERAL_DIST_CHR18_a_CHR4_a	44.317	137.233	27.1662	45.4643	44.9222	49.7695	0	0	0	21.8403	12.53	10.2956	53.0377	7	173.217	84.0179	49.5883	1.41421	73.3485	5.98	5	48.7647	0	0	80.1187	6	0	105.646	0	14	0	49.3356	12.0416	82.5893	28.9309	5.38516	9	0	93.322	77.6853	41.34	4.98	0	5.38516	0	25.671
MIN_PERIPHERAL_DIST_CHR18_b_CHR4_b	153.016	121.219	0	4.98	0	64.7302	2.82843	12.3693	79.4292	168.582	102.922	6.08276	129	95.373	12.53	66.174	43.9318	0	1.41421	68.4105	0	10	0	27.2029	0	0	35.3695	188.603	104.389	34.8282	149.402	21.2132	17	46.6262	0	0	9.05538	119.336	103.562	98.519	27.8209	92.6229	147.408	131.431	78	26.0192
MIN_PERIPHERAL_DIST_CHR18_a_CHR4_b	77.479	0	110	141.174	141	0	0	14.5258	71.5961	35.3553	80.287	47.634	90.1388	0	51.3128	21.9317	26	8.544	0	93.4077	42.72	2.82843	1	0	0	30.3645	17.2916	72	205.185	0	149.967	21.1187	45.5412	144.35	65.5896	52.2015	0	5.09902	86.0814	188.069	43.1857	26.1725	75.3923	69.8355	83.5464	0
MIN_PERIPHERAL_DIST_CHR18_b_CHR4_a	107.303	12.0416	8.94427	18.4932	14.8997	40.8656	22.1359	65.3376	19.9249	65.6506	45.8803	44.2945	96.421	68.0367	79.5173	0	84.303	2.23607	19.9249	18.3576	19.105	1.41421	20.6155	0	46.2385	0	0	224.698	35.3412	5	30.2655	0	0	97.5295	62.9682	0	0	48.5489	98.1122	48.6724	125.232	138.08	127.114	69.2965	19	44.6542
MIN_PERIPHERY2CENTER_DIST_CHR18_a_CHR4_a	80.6355	168.775	44.8628	73.0002	72.6122	69.6343	3.24166	18.7228	51.6989	44.787	44.9086	28.5531	109.402	44.7119	199.793	113.659	82.1309	22.8591	99.6866	10.1951	23.1072	91.7772	11.9838	24.9904	125.929	28.0598	30.4612	131.293	36.3944	50.0342	29.9908	86.3698	45.9816	114.12	50.6672	33.0556	30.2795	8.19512	129.351	118.358	72.4364	32.7961	34.3609	32.795	22.7267	52.1427
MIN_PERIPHERY2CENTER_DIST_CHR18_a_CHR4_b	97.6517	13.2608	130.382	171.915	171.753	23.8278	14.4941	32.63	101.233	71.3598	109.637	67.6148	117.846	20.3267	78.5568	45.8788	44.0338	43.2458	2.78485	129.638	70.0926	25.309	25.0569	21.1359	50.7179	98.9011	44.0358	111.825	227.714	13.9511	181.197	48.1491	92.0294	183.319	92.7774	73.4825	2.37073	59.437	107.706	218.951	86.7637	51.9668	99.6028	116.615	99.9553	54.8494
MIN_PERIPHERY2CENTER_DIST_CHR18_b_CHR4_b	179.095	149.708	9.96744	3.6272	3.14873	95.826	40.0177	51.4225	116.305	210.197	126.317	32.0444	154.868	129.727	46.5705	85.7177	66.9797	16.3347	54.8159	101.192	20.8062	30.8286	22.5954	55.399	39.0743	1.73398	55.1251	229.363	142.655	65.7748	178.678	38.9663	33.2454	100.129	22.7043	28.0702	32.6222	183.095	130.047	128.831	59.0335	123.349	172.917	168.454	95.2104	80.4973
MIN_PERIPHERY2CENTER_DIST_CHR18_b_CHR4_a	122.661	33.7002	33.1521	56.756	55.8505	69.1624	62.524	88.8156	56.9952	111.629	64.9212	66.4566	154.64	91.6085	105.422	8.10931	119.001	40.2131	51.5655	53.0561	63.251	45.9056	40.5296	5.46268	79.5224	52.6692	16.2169	253.528	86.6587	42.327	57.6322	27.7973	21.4851	142.094	103.445	11.1414	3.6652	108.575	132.203	73.4829	162.917	162.153	178.465	120.558	49.4257	70.0562
MIN_PERIPHERY2CENTER_DIST_CHR4_a_CHR18_a	84.686	164.585	48.3508	82.3867	82.1982	76.0186	1.2349	16.6517	15.0114	47.4614	26.474	28.0299	71.8955	28.8383	202.481	100.13	77.0615	28.1695	102.562	12.1965	25.1179	72.4898	8.04976	1.92957	101.134	37.6459	10.5342	143.447	11.6247	37.0433	17.7012	74.2656	29.1459	126.427	45.5752	24.7393	29.5184	3.76354	117.989	109.105	66.074	26.0167	30.9525	64.8855	5.88756	45.3586
MIN_PERIPHERY2CENTER_DIST_CHR4_a_CHR18_b	130.188	50.1175	32.6401	51.0634	50.6172	66.3372	50.4293	92.5146	39.1975	95.7004	60.1286	58.0078	115.847	90.4155	102.338	7.90339	112.62	17.2763	42.516	35.4399	49.3991	26.7074	32.0158	0.794932	69.3709	45.8547	11.6694	239.512	76.3345	28.8999	45.1768	15.6642	17.2728	126.529	90.4768	9.23014	1.43558	76.7695	118.618	79.7122	149.645	156.071	161.019	102.097	31.6644	65.044
MIN_PERIPHERY2CENTER_DIST_CHR4_b_CHR18_b	174.998	142.852	18.27	15.9	15.8939	97.5001	46.1144	39.3061	96.5246	202.805	115.548	19.0226	146.12	116.974	35.1876	80.7873	63.6187	10.758	31.1429	110.567	16.6425	29.6991	16.5414	40.5854	36.5453	0.424043	49.9753	203.253	134.605	63.2522	166.233	46.1665	35.7863	68.6326	5.83089	25.422	29.2677	146.5	123.93	127.53	73.1165	110.817	174.778	170.014	101.994	51.7881
MIN_PERIPHERY2CENTER_DIST_CHR4_b_CHR18_a	111.528	8.85445	127.107	175.132	175.018	28.0154	7.65172	37.7898	90.4385	54.3541	95.362	61.7731	110.138	19.8182	70.7245	41.7756	49.6631	44.2869	15.3867	118.845	67.1608	23.9755	18.2497	10.9488	22.5169	74.6837	28.429	120.99	230.083	13.3265	167.826	44.4407	72.6116	167.469	85.7539	76.2007	5.9528	32.2403	112.701	211.706	84.6543	51.9591	114.829	136.691	105.874	21.0573
VOLUME_CHR1_a	113106	165767	141400	124649	139090	112903	116298	159915	86177	77210	95767	107926	104951	131327	151760	112021	87269	114765	169204	139650	156968	97118	82551	107212	216055	194460	101003	120379	152670	116921	150395	113953	130179	158578	129857	219842	121289	122213	142485	110299	137522	119427	168994	152292	156884	135387
CHR1_a_CENTROID_X	280.957	361.23	231.615	276.668	276.746	308.177	326.035	257.293	330.386	350.071	222.394	252.762	308.359	321.437	120.125	414.43	225.847	312.992	263.743	103.729	313.645	336.186	236.851	232.454	297.219	230.074	360.908	274.933	215.686	255.365	324.007	132.372	298.537	401.242	302.734	402.818	333.157	225.008	277.332	253.635	269.332	174.182	347.645	224.895	339.916	263.461
CHR1_a_CENTROID_Y	382.397	226.869	235.527	322.357	323.117	311.407	316.621	331.328	298.654	262.199	264.877	206.087	327.726	307.861	248.319	303.743	290.257	244.25	145.611	98.3229	278.199	266.055	239.733	237.363	322.724	173.815	190.079	293.468	189.861	222.918	137.814	202.796	217.07	144.066	178.466	214.434	149.996	269.203	247.693	198.977	318.837	196.3	183.481	330.864	203.668	333.796
CHR1_a_CENTROID_Z	36.6211	40.5282	31.9384	34.0113	34.8908	45.7845	31.1431	37.6857	34.7424	42.5813	28.02	35.1121	42.6102	33.7896	36.8349	35.5796	37.511	38.998	36.9799	36.4677	35.098	31.2669	37.9904	36.8446	31.509	36.8208	29.3851	36.8842	34.308	25.5441	37.1031	37.9399	28.8842	44.8842	36.1199	36.2976	31.7878	39.195	40.8277	32.279	37.1827	39.9009	40.8544	39.3195	30.4659	27.8433
MINOR_AXIS_CHR1_a	36.1593	46.4486	48.3793	39.3068	41.7532	42.2785	39.5833	44.9774	38.3329	36.2288	39.6853	40.6908	42.181	38.2971	40.6028	37.7551	44.2815	44.7349	58.2373	46.6899	40.0726	38.7181	25.7624	37.6382	59.9971	43.824	42.6214	47.9196	47.9489	43.4164	41.0338	37.3942	38.0935	53.7027	41.7703	52.2504	40.5832	45.4522	39.1656	40.8141	49.1551	31.4432	49.0538	42.0676	55.1015	42.6214
MAJOR_AXIS_CHR1_a	87.2912	63.1337	63.9596	72.7337	74.332	70.8983	74.2105	77.9868	48.8412	48.3728	74.5872	54.4386	67.6931	76.1476	88.4019	62.6648	53.7674	51.9083	77.2718	62.2769	82.8089	58.5738	61.5412	59.9721	72.8707	175.102	74.0556	103.7	129.808	75.4503	91.2437	63.0241	87.0568	76.5698	67.4124	107.106	63.3647	70.7423	130.077	102.23	66.8056	97.189	80.2606	76.4501	80.7486	83.7078
EQUIVALENT_DIAMETER_CHR1_a	46.5429	51.6361	53.0148	49.5046	52.5474	50.2875	50.1811	56.3959	41.4552	38.6283	49.7794	46.4172	51.6033	50.5566	53.3242	47.3121	47.2732	47.5029	58.2477	52.5741	56.1614	46.9199	38.6183	46.3764	60.3732	61.0271	49.2967	55.0192	55.8996	54.3848	54.174	47.2927	52.4802	55.4883	51.0115	65.7648	48.2406	50.587	55.358	49.1757	50.7228	51.4344	56.952	54.0593	54.0258	53.8021
SOLIDITY_CHR1_a	0.683294	0.832978	0.886006	0.819899	0.846743	0.797987	0.817794	0.840447	0.866096	0.800062	0.798981	0.945121	0.8817	0.84261	0.769518	0.896452	0.889608	0.919317	0.686034	0.904891	0.865479	0.925876	0.922036	0.916085	0.761793	0.530965	0.751682	0.587354	0.578742	0.848191	0.733289	0.894053	0.786095	0.721587	0.856653	0.747122	0.822209	0.746942	0.605577	0.61009	0.725026	0.762751	0.754572	0.848509	0.722298	0.77126
CENTER2CENTER_DIST_NUCL2CHR1_a	93.3361	67.0399	71.6577	108.681	109.15	116.182	101.474	87.8954	82.6761	71.0044	97.973	75.1846	101.525	60.7433	116.384	102.088	86.8186	91.4392	59.4196	162.055	56.3074	98.3768	48.419	62.3632	67.933	78.2722	75.3725	44.7174	26.6106	76.6945	82.338	99.7241	47.9093	141.563	56.0701	111.513	88.6435	83.3959	42.4049	64.8256	73.3187	91.1538	105.09	123.276	78.8567	81.2028
MIN_PERIPHERAL_DIST_NUCL2CHR1_a	0	0	0	0	0	0	0	0	0	0	0	0	0	0	0	0	0	0	0	0	0	0	0	0	0	0	0	0	0	0	0	0	0	0	0	0	0	0	0	0	0	0	0	0	0	0
MIN_PERIPHERY2CENTER_DIST_NUCL2CHR1_a	26.3819	33.5293	21.9789	27.0158	27.8922	23.6861	24.1461	25.3181	27.7473	17.3297	20.9841	18.7934	20.3948	26.7935	26.1673	22.6123	18.4915	19.6178	26.0242	22.6763	27.9049	17.6217	30.9919	26.1619	24.5115	26.18	22.3854	19.1216	27.3102	18.5479	25.8976	25.0637	21.8892	25.1171	25.4921	26.7065	24.7884	23.8058	22.177	22.5445	25.8199	23.1017	22.1537	23.6811	23.4684	20.8494
MIN_PERIPHERY2CENTER_DIST_CHR1_a2NUCL	59.1401	29.9121	41.5825	68.6717	66.7583	73.9417	50.246	43.3743	49.4642	41.3454	75.2285	48.6532	63.8271	21.4057	61.785	68.0031	59.9906	56.6673	10.6426	128.831	21.2615	70.0857	20.8415	43.071	24.1891	18.1825	38.6571	22.3495	15.2391	44.9366	37.6442	61.5392	13.1402	73.9426	31.4309	39.2697	50.7628	33.4525	11.572	26.358	25.4388	42.6053	71.8005	73.81	37.1734	50.9115
SUBTENDEDRADIUS_CHR1_a	121.988	160.269	97.6514	142.911	141.619	145.724	159.905	121.247	129.994	90.6529	134.117	96.5349	129.88	96.9488	156.971	126.559	115.616	115.832	91.0354	185.169	88.1407	123.701	86.4991	130.807	147.358	144.236	107.168	107.916	104.619	110.976	134.697	133.016	99.2275	179.871	84.8093	156.745	123.801	145.131	112.131	94.952	104.484	135.504	158.162	160.393	128.224	106.138
PERCENT_SUBTENDEDRADIUS_CHR1_a	76.5127	41.8297	73.3811	76.0482	77.073	79.7274	63.459	72.4929	63.5999	78.3256	73.0507	77.8834	78.1688	62.6551	74.1435	80.6645	75.0923	78.941	65.2709	87.5173	63.8835	79.5276	55.9763	47.6756	46.1006	54.2667	70.3312	41.4373	25.4358	69.1089	61.1282	74.9718	48.2822	78.7025	66.1132	71.1428	71.6016	57.4627	37.8172	68.272	70.1724	67.2703	66.4445	76.8587	61.4991	76.5072
VOLUME_CHR1_b	87857	111755	113554	113519	123942	79247	87885	125244	57953	70406	81704	102165	90083	102928	118664	100142	66136	107478	160853	138565	151011	80724	69580	84406	156247	103726	88613	108185	98756	88781	87087	88109	100520	156982	114625	207438	99925	111300	103376	66227	97986	101906	162988	113904	123963	112021
CHR1_b_CENTROID_X	151.902	206.633	263.659	225.194	225.617	334.148	248.681	225.077	337.041	230.255	290.067	315.896	215.287	322.218	185.798	372.495	211.543	164.221	279.401	164.712	189.968	255.295	213.371	242.575	237.685	367.851	321.309	259.774	334.312	188.92	364.448	237.134	406.531	318.827	428.807	204.798	240.042	150.263	198.794	204.252	194.849	324.33	322.061	335.399	406.466	213.28
CHR1_b_CENTROID_Y	304.336	245.534	202.082	288.383	288.194	185.444	358.213	185.369	257.909	379.058	76.7952	149.355	239.61	376.2	226.268	266.29	236.816	229.239	268.583	220.589	315.05	326.821	251.877	278.68	371.946	149.041	109.74	188.596	225.165	152.422	169.522	178.307	175.847	92.3018	223.776	259.698	285.41	237.124	240.193	295.988	309.803	122.375	103.497	175.836	151.465	157.926
CHR1_b_CENTROID_Z	39.8661	33.0098	33.0923	35.5987	35.5626	31.2808	36.7708	27.2363	38.5824	39.6748	33.8191	39.3952	33.7364	35.8707	28.9274	25.0206	37.8747	30.3215	34.629	36.5545	35.1408	28.2525	40.7768	38.7786	48.0043	28.3888	32.8611	28.9729	41.9162	30.7927	38.071	39.488	36.8397	33.2542	36.6232	37.8995	34.641	39.6741	37.981	38.7379	38.3675	37.9754	40.8269	34.8124	33.3805	33.9415
MINOR_AXIS_CHR1_b	34.2568	35.1194	38.7206	41.9447	43.7884	30.8099	40.885	43.0431	26.4685	31.5244	41.2466	31.7501	36.9667	34.0912	41.6593	47.331	32.5012	36.7488	42.9861	39.7743	50.639	39.3549	25.0989	35.9525	36.592	40.2489	34.8368	39.3594	40.5186	32.761	42.9324	30.214	41.8898	52.2651	41.5974	45.8031	39.2459	48.0364	38.012	32.6635	53.1266	38.6535	50.1139	47.6452	44.399	38.6627
MAJOR_AXIS_CHR1_b	69.5661	69.4112	70.4881	56.1882	58.9853	57.7069	53.6324	87.1493	57.9319	46.0346	68.911	65.5299	69.6468	63.1927	74.0949	79.977	54.3649	76.691	88.1723	78.5128	70.5799	61.6853	54.3897	58.6659	104.812	61.2027	60.5503	74.1562	73.3879	76.5771	56.0624	70.8048	54.2093	113.375	60.5469	109.813	53.7993	63.4442	55.7983	73.2845	82.5973	71.6962	85.1049	75.9818	65.53	79.9157
EQUIVALENT_DIAMETER_CHR1_b	43.7717	46.2224	47.7669	47.6343	49.8342	39.3434	42.3754	51.7458	35.8209	36.2994	49.051	44.4626	46.3429	44.7537	51.1538	54.9725	41.0093	48.6046	56.6863	52.5846	54.8997	45.6085	35.1824	40.4892	51.96	47.8293	43.8233	48.6453	46.1872	47.5579	43.5248	44.2565	44.4796	52.7433	47.5915	63.3245	44.6236	48.2966	44.7128	43.7903	53.6975	47.7053	59.7728	49.2178	44.7581	48.441
SOLIDITY_CHR1_b	0.794822	0.769728	0.797042	0.906635	0.904457	0.789658	0.799415	0.690809	0.807702	0.827499	0.812721	0.907787	0.761416	0.88782	0.813452	0.736936	0.898542	0.774585	0.773293	0.846158	0.847004	0.854391	0.922517	0.750555	0.689732	0.85809	0.81747	0.793526	0.723857	0.827952	0.781975	0.878592	0.837885	0.567171	0.855031	0.75321	0.905171	0.752012	0.87672	0.729809	0.640895	0.761695	0.799023	0.712167	0.765499	0.729108
CENTER2CENTER_DIST_NUCL2CHR1_b	112.971	97.3259	46.5119	96.236	95.5582	44.1363	95.152	90.0517	54.0762	117.144	107.976	103.113	72.708	107.507	71.1933	63.2808	60.9115	72.9402	65.1304	64.3797	102.722	94.7032	66.7793	25.0824	132.012	99.822	114.716	61.8094	113.577	69.269	87.8514	67.2833	78.2395	139.214	104.845	92.17	86.5977	133.963	93.9341	102.949	96.8467	83.1213	145.634	89.5999	10.372	113.754
MIN_PERIPHERAL_DIST_NUCL2CHR1_b	0	0	0	0	0	0	0	0	0	0	0	0	0	0	0	0	0	0	0	0	0	0	0	0	0	0	0	0	0	0	0	0	0	0	0	0	0	0	0	0	0	0	0	0	0	0
MIN_PERIPHERY2CENTER_DIST_NUCL2CHR1_b	17.7896	26.0166	26.0946	25.2036	25.5469	24.2853	26.232	20.2398	24.4178	17.4646	15.1824	19.8482	26.7408	11.7781	21.93	18.0297	13.8458	23.3238	27.5609	19.9524	27.4053	18.722	16.4174	24.2272	35.3047	21.3893	18.5895	21.9778	21.0868	18.1408	24.9376	14.8058	26.165	26.2565	26.3785	25.1031	27.6441	23.3277	19.5629	16.3373	24.6338	25.0296	22.1787	26.536	26.3888	26.943
MIN_PERIPHERY2CENTER_DIST_CHR1_b2NUCL	90.3106	57.7623	15.3224	56.3258	55.2696	7.1746	67.5407	48.196	29.4642	92.9934	67.6356	69.9522	46.3379	80.8807	30.9962	23.3109	38.7004	42.111	40.8594	21.2646	61.4699	63.2451	46.728	0.659821	103.328	70.3887	85.5791	26.7568	80.4547	43.4829	56.298	43.8695	38.6758	93.3358	65.2574	27.9555	60.0324	78.4201	66.2198	52.6127	56.4112	58.9911	107.746	35.2201	2.69354	68.2599
SUBTENDEDRADIUS_CHR1_b	131.083	134.625	77.3778	126.308	126.096	85.951	128.049	120.91	87.389	138.706	130.956	124.098	110.44	120.926	102.809	108.442	76.8933	98.0434	93.7171	86.3922	131.001	121.595	83.3689	133.189	168.979	146.222	134.545	91.5286	150.33	87.2701	140.821	82.1165	130.032	188.507	142.635	154.961	134.797	161.045	113.586	125.207	139.128	119.728	173.261	121.057	56.6204	141.887
PERCENT_SUBTENDEDRADIUS_CHR1_b	86.1832	72.294	60.1102	76.1914	75.782	51.3506	74.3091	74.478	61.8799	84.4553	82.452	83.0894	65.835	88.9027	69.2477	58.3545	79.2156	74.3959	69.4968	74.5202	78.4135	77.8842	80.101	18.8322	78.1231	68.2673	85.2619	67.5302	75.552	79.3731	62.385	81.9363	60.1695	73.8508	73.506	59.4796	64.2432	83.1833	82.6987	82.2237	69.6099	69.4249	84.0548	74.0146	18.3186	80.1725
CENTER2CENTER_CHR1_a_CHR1_b	150.862	155.9	46.3331	61.696	61.9204	129.427	88.0058	149.837	41.4626	167.393	199.97	84.9867	128.474	68.3744	69.7264	57.2082	55.3231	149.778	123.987	136.631	129.051	101.217	26.5807	42.5828	78.9884	140.241	89.6364	106.256	124.001	97.0167	51.3988	107.597	115.867	98.0162	133.969	203.134	164.363	81.3397	78.9469	109.048	75.039	167.372	83.9764	190.434	84.6323	182.991
MIN_PERIPHERAL_DIST_CHR1_a_CHR1_b	56.921	77.3369	5	4.12311	5	60.6135	5	72.519	5	115.209	141.329	14.7648	63.5138	4.12311	5	3.60555	4.12311	73.3621	46.5725	66.174	42.1782	28.8444	5	5	5	36.7424	14.5602	36.7967	21.3776	36.9053	5	51.9519	12.6491	5	76.5768	54.2125	101.262	5	4.47214	36.6879	6	89.3364	4.12311	96.2601	5	80.8084
MIN_PERIPHERAL_DIST_CHR1_b_CHR1_a	56.921	77.3369	5	4.12311	5	60.6135	5	72.519	5	115.209	141.329	14.7648	63.5138	4.12311	5	3.60555	4.12311	73.3621	46.5725	66.174	42.1782	28.8444	5	5	5	36.7424	14.5602	36.7967	21.3776	36.9053	5	51.9519	12.6491	5	76.5768	54.2125	101.262	5	4.47214	36.6879	6	89.3364	4.12311	96.2601	5	80.8084
MIN_PERIPHERY2CENTER_DIST_CHR1_a_CHR1_a	2.5072	16.6579	14.2253	12.761	12.7462	12.3508	11.0028	6.10495	14.638	9.82861	3.71135	17.2389	18.3604	10.703	10.5045	13.9191	14.338	20.3717	6.91204	22.3145	14.0696	16.0371	11.1441	16.4728	12.083	1.83171	1.65815	2.56435	1.49109	14.0342	11.2167	13.5034	1.00045	3.27614	11.335	12.5962	15.7318	2.91592	6.39506	2.74551	8.46213	8.66623	12.3944	10.0461	10.3618	3.72812
MIN_PERIPHERY2CENTER_DIST_CHR1_a_CHR1_b	107.209	119.367	21.9628	30.9231	32.5996	87.3189	45.7477	111.326	20.0901	144.484	176.357	57.24	99.9614	37.1294	34.3349	31.4687	30.3556	111.307	73.2914	103.522	86.5812	80.7943	15.3144	24.4602	40.6298	65.1499	36.8575	78.8635	56.0662	70.7711	24.9551	78.8377	59.4024	56.1988	105.722	125.644	128.481	52.3179	33.6842	79.7752	42.682	113.155	42.2854	147.837	44.671	135.117
MIN_PERIPHERY2CENTER_DIST_CHR1_b_CHR1_b	7.3094	7.89756	7.30358	16.9473	18.6162	12.0637	5.24324	1.25333	6.08045	4.86497	13.7865	6.92641	7.4347	15.0054	7.99599	3.41263	13.091	12.0135	8.7127	8.73373	3.05288	13.7316	9.98679	11.8748	2.30432	16.4219	9.46992	2.60281	3.92068	10.5859	6.81802	12.6823	17.3426	7.49671	11.3689	11.4973	16.1802	4.98811	16.5315	7.47938	3.56435	7.55934	15.6299	3.40786	1.74825	10.6065
MIN_PERIPHERY2CENTER_DIST_CHR1_b_CHR1_a	100.803	113.581	28.2371	38.2175	36.7107	102.135	41.5772	113.684	24.4931	137.407	164.58	41.2949	89.9701	41.2328	29.9125	29.1272	29.1825	111.269	95.5713	97.8612	85.3394	54.7483	16.4053	22.9892	39.6212	109.623	62.6654	67.4975	90.0911	66.1419	31.3359	76.1113	69.5405	40.5205	102.764	133.484	137.525	37.3103	52.052	76.3001	46.4704	143.64	43.6845	140.298	44.9179	129.76
MIN_PERIPHERY2CENTER_DIST_CHR1_a_CHR1_a	2.5072	16.6579	14.2253	12.761	12.7462	12.3508	11.0028	6.10495	14.638	9.82861	3.71135	17.2389	18.3604	10.703	10.5045	13.9191	14.338	20.3717	6.91204	22.3145	14.0696	16.0371	11.1441	16.4728	12.083	1.83171	1.65815	2.56435	1.49109	14.0342	11.2167	13.5034	1.00045	3.27614	11.335	12.5962	15.7318	2.91592	6.39506	2.74551	8.46213	8.66623	12.3944	10.0461	10.3618	3.72812
MIN_PERIPHERY2CENTER_DIST_CHR1_a_CHR1_b	107.209	119.367	21.9628	30.9231	32.5996	87.3189	45.7477	111.326	20.0901	144.484	176.357	57.24	99.9614	37.1294	34.3349	31.4687	30.3556	111.307	73.2914	103.522	86.5812	80.7943	15.3144	24.4602	40.6298	65.1499	36.8575	78.8635	56.0662	70.7711	24.9551	78.8377	59.4024	56.1988	105.722	125.644	128.481	52.3179	33.6842	79.7752	42.682	113.155	42.2854	147.837	44.671	135.117
MIN_PERIPHERY2CENTER_DIST_CHR1_b_CHR1_b	7.3094	7.89756	7.30358	16.9473	18.6162	12.0637	5.24324	1.25333	6.08045	4.86497	13.7865	6.92641	7.4347	15.0054	7.99599	3.41263	13.091	12.0135	8.7127	8.73373	3.05288	13.7316	9.98679	11.8748	2.30432	16.4219	9.46992	2.60281	3.92068	10.5859	6.81802	12.6823	17.3426	7.49671	11.3689	11.4973	16.1802	4.98811	16.5315	7.47938	3.56435	7.55934	15.6299	3.40786	1.74825	10.6065
MIN_PERIPHERY2CENTER_DIST_CHR1_b_CHR1_a	100.803	113.581	28.2371	38.2175	36.7107	102.135	41.5772	113.684	24.4931	137.407	164.58	41.2949	89.9701	41.2328	29.9125	29.1272	29.1825	111.269	95.5713	97.8612	85.3394	54.7483	16.4053	22.9892	39.6212	109.623	62.6654	67.4975	90.0911	66.1419	31.3359	76.1113	69.5405	40.5205	102.764	133.484	137.525	37.3103	52.052	76.3001	46.4704	143.64	43.6845	140.298	44.9179	129.76
CENTER2CENTER_CHR1_a_CHR4_a	24.6088	171.416	33.8212	134.915	135.683	85.1831	68.6979	206.879	167.973	90.5928	27.251	65.5389	180.075	125.237	247.693	34.7602	179.489	63.1662	99.1819	114.242	61.8493	45.5203	65.1469	176.406	55.2334	109.535	151.93	167.112	116.883	68.8049	104.741	131.676	36.1992	249.362	41.0387	46.8682	86.9801	140.583	80.2337	80.9812	98.0496	36.3126	157.351	138.143	71.3107	82.0983
CENTER2CENTER_CHR1_a_CHR4_b	54.0506	51.139	101.393	239.492	240.247	164.618	108.866	145.446	226.019	127.299	144.497	105.974	192.595	133.826	120.223	85.8964	92.6429	34.8935	53.7309	237.293	80.6218	115.388	65.4231	111.008	39.0548	53.0959	155.758	134.124	163.715	56.2177	50.4365	123.088	116.771	200.271	125.58	36.7921	86.17	200.088	46.1812	111.17	159.77	75.0374	35.6195	224.623	53.8668	82.341
CENTER2CENTER_CHR1_b_CHR4_b	113.869	155.841	115.312	214.428	214.125	78.5063	74.2443	202.206	188.075	225.75	64.7665	136.531	94.4382	181.24	94.1065	34.6692	113.611	131.781	92.324	124.626	68.5251	98.0397	90.431	77.3706	42.9724	190.756	182.614	124.113	97.2117	94.8655	52.1922	36.8139	152.619	248.811	110.453	200.991	118.457	254.346	40.3335	65.6708	133.049	167.81	89.5573	39.321	81.6915	211.731
CENTER2CENTER_CHR1_b_CHR4_a	165.114	64.1608	25.0806	125.868	125.455	99.2487	42.1297	193.891	129.386	123.803	225.636	133.544	112.531	152.391	200.641	61.907	129.156	91.2733	70.4722	95.0948	139.195	67.0486	78.0388	135.188	133.179	96.7664	213.44	103.962	240.595	37.0259	139.05	128.064	123.673	206.236	166.217	161.297	84.0698	176.132	33.0489	64.1579	169.529	184.317	148.219	53.4532	74.4613	108.611
MIN_PERIPHERAL_DIST_CHR1_a_CHR4_a	0	106.254	0	65.261	63.1585	19.7231	3	139.115	84.1724	33.7935	0	3	88.3912	50.4183	166.961	0	119.424	1	34.9857	60.44	4.12311	0	3.84	118.718	0	0	69.3542	104.652	0	15.2643	21.0238	61.6928	0	162.874	0	0	29.6985	25.671	0	26.2488	34.8282	0	96.3172	65.9924	14.1421	0
MIN_PERIPHERAL_DIST_CHR1_b_CHR4_b	35.1852	91.0549	53.6097	146.768	145.417	26.0192	15	121.548	121.016	161.04	5.83095	79.6869	28.0178	116.284	35.1141	0	73.4166	57.1402	28.7576	46.6155	13.4164	34	58.5918	1	0	93.188	98.3514	49.0408	0	35.171	0	0	75.9342	164.198	33.2866	116.499	65.8027	134.406	0	0	69.7782	116	5.38516	0	20	96.8762
MIN_PERIPHERAL_DIST_CHR1_a_CHR4_b	0	0	43.9432	170.003	168.107	87.6584	16.4924	61.0983	162.003	64.2729	89.2693	58.1378	128.81	56.6569	40	38.1838	38.7169	0	0	169.334	18	61.9839	25.9422	64.2729	0	0	59.6154	48.3115	89.5545	0	0	62.0081	60.8112	94.0479	76.1249	0	19.9249	87.1206	0	34.8855	76.922	31.4643	0	136.418	0	0
MIN_PERIPHERAL_DIST_CHR1_b_CHR4_a	80.3119	19.0263	0	54.1664	53.2353	39.3573	0	120.354	51.049	58.1292	171.283	71.7008	3.5	96.421	117.213	11.0454	61.7981	27	12.3693	26.9258	55.1181	0	36.0555	52.811	26.7955	28.1603	142.79	38.9487	111.683	0	70.3562	64.9384	44.0227	104.886	93.0591	64.6375	27.8029	61.4654	0	0	98.051	133.544	60.5475	0	6.7082	0
MIN_PERIPHERY2CENTER_DIST_CHR1_a_CHR4_a	3.39108	138.781	7.94197	94.567	93.4458	48.4085	10.8306	163.132	136.781	58.4792	5.26422	38.705	141.623	84.0053	193.76	9.02658	154.214	27.8855	63.3871	83.1896	36.5347	20.4327	36.1969	157.299	19.5532	40.9127	106.01	127.969	29.696	38.499	56.3034	88.4792	14.7104	184.698	7.99859	6.56497	51.0257	91.9611	28.8643	50.4705	66.3403	19.1285	124.363	97.0094	26.0155	28.5635
MIN_PERIPHERY2CENTER_DIST_CHR1_a_CHR4_b	9.23019	20.3362	63.4879	199.217	197.343	122.485	48.0747	108.968	194.012	99.327	118.69	78.7852	156.508	93.7115	69.2957	57.432	64.0575	4.35556	11.3435	204	43.4234	87.24	44.4804	87.8744	6.06372	11.1438	117.377	87.1646	120.523	15.8679	7.68953	89.2361	90.7484	145.727	97.2296	8.61102	35.9203	150.455	2.38856	58.2387	110.28	49.6978	11.4929	183.512	12.5764	34.5548
MIN_PERIPHERY2CENTER_DIST_CHR1_b_CHR4_b	58.294	116.319	71.8496	179.34	177.774	53.1629	46.5737	161.372	155.775	202.99	31.2556	104.872	55.2221	152.94	65.26	12.326	94.616	90.9027	54.1999	86.1831	34.5039	68.0192	77.3361	21.3816	4.97285	160.524	151.22	79.4948	36.7985	69.959	11.3417	6.23977	127.164	210.687	70.6656	136.652	92.3461	199.311	7.7962	19.0887	95.1839	139.367	45.5324	7.08331	37.7626	166.661
MIN_PERIPHERY2CENTER_DIST_CHR1_b_CHR4_a	118.371	42.757	2.90068	86.4949	85.7029	61.413	17.3817	152.793	97.4648	101.516	188.735	91.0342	75.1408	122.674	142.042	27.9058	95.7284	55.5332	33.9284	67.7965	98.0336	9.54827	52.5813	92.1968	93.1402	65.0498	184.882	67.8252	205.925	2.81315	107.685	104.316	81.3704	141.416	129.915	95.6626	57.4828	123.9	5.22577	14.0678	134.508	160.727	103.725	13.8582	28.4351	54.6812
MIN_PERIPHERY2CENTER_DIST_CHR4_a_CHR1_a	13.8484	139.446	14.1797	104.516	105.2	57.6509	29.7081	183.57	116.874	63.5479	9.13146	34.6283	125.522	92.1903	220.405	15.3573	144.689	31.6486	68.0331	89.6128	39.5293	18.3787	41.0749	139.28	7.28219	46.62	113.59	145.136	27.7085	45.6895	74.2017	103.773	19.4413	226.481	18.104	24.0994	69.4601	75.3125	46.9154	56.0565	62.5495	10.8982	130.2	102.84	49.8828	23.7614
MIN_PERIPHERY2CENTER_DIST_CHR4_a_CHR1_b	122.783	44.0655	8.15153	92.8703	92.4841	74.118	1.81171	162.06	81.578	79.119	207.665	116.259	52.7849	125.798	176.634	44.9464	96.2417	59.3993	51.678	56.9747	97.9679	44.8202	60.6696	99.7852	78.3965	52.4381	171.403	67.605	146.49	12.5168	102.034	88.683	81.9097	169.73	131.903	128.042	56.1298	117.413	14.2463	21.8075	132.506	156.857	112.898	24.2097	52.5384	26.1272
MIN_PERIPHERY2CENTER_DIST_CHR4_b_CHR1_b	91.1394	129.24	96.9892	180.141	179.871	57.3242	42.5084	163.569	152.854	184.01	38.4168	111.273	69.1722	144.102	70.3555	8.38425	92.298	97.7732	65.1542	87.662	41.3333	63.8088	69.0831	56.5572	12.0593	121.866	129.143	95.6961	52.1506	61.9955	34.9634	16.6212	101.641	200.289	72.1731	178.673	92.3608	190.384	22.5675	45.0467	106.968	145.242	38.5084	1.81591	65.4187	144.099
MIN_PERIPHERY2CENTER_DIST_CHR4_b_CHR1_a	15.7335	13.5004	81.4758	210.87	211.631	128.643	78.157	98.1243	192.441	94.5623	116.275	84.8094	164.964	96.6988	88.9301	63.8771	65.2016	19.8455	15.8542	202.557	50.5699	90.525	42.9545	88.2787	6.18117	1.83171	96.5578	93.7651	140.576	23.0521	19.7292	93.8385	93.934	145.004	103.773	15.4897	67.8861	137.397	30.8887	82.4196	128.055	53.9556	19.5483	177.664	39.6253	35.7362
VOLUME_CHR4_a	17745	77973	29232	30387	30387	61684	53039	94332	27216	77371	55223	36057	64750	67893	73913	32991	32592	115598	102872	142660	118034	137669	47054	50302	120330	154126	53081	97783	69048	89782	72086	67193	110236	133700	115444	74529	78673	142569	113771	81095	120141	112434	94535	53599	53207	170387
CHR4_a_CENTROID_X	302.855	196.217	262.701	303.754	303.754	256.709	257.763	417.939	306.645	259.553	221.677	261.28	282.878	197.743	348.433	387.911	243.177	254.81	218.191	211.011	291.929	319.762	284.048	309.736	342.14	321.435	281.268	156.752	101.98	195.716	225.454	215.869	308.861	168.103	265.252	356.922	305.239	305.496	201.407	265.826	363.268	176.382	190.702	297.667	334.584	217.602
CHR4_a_CENTROID_Y	371.171	182.528	225.836	190.312	190.312	247.1	317.122	200.99	132.432	258.782	291.81	270.991	149.644	288.391	343.724	325.875	111.618	219.807	233.713	137.545	220.297	308.495	284.584	395.92	290.639	233.919	319.388	175.368	162.884	188.721	173.21	304.592	251.584	232.537	194.463	206.517	232.369	153.983	273.026	279.035	290.894	232.273	172.155	213.634	132.575	266.392
CHR4_a_CENTROID_Z	36.8639	26.8179	41.0831	28.3144	28.3144	24.0639	38.7693	39.636	30.0831	41.2394	32.1074	31.9165	34.5823	31.5588	25.6565	31.6849	35.4134	36.2717	36.5704	38.2867	34.0506	30.1633	35.7602	34.2869	33.3451	30.62	33.7861	33.4065	36.5208	28.1315	39.3633	40.0879	32.433	45.5	40.9559	31.0559	32.6737	36.0936	35.2597	32.6187	34.1867	35.4572	40.7462	32.6085	28.8528	37.5224
MINOR_AXIS_CHR4_a	19.6724	35.6641	29.8873	47.9498	47.9498	32.5517	45.6794	31.5023	24.5909	31.0449	27.7344	25.9214	24.8446	34.2096	33.9029	26.0472	26.3386	38.7602	36.0241	37.9736	40.908	37.1769	27.698	29.2109	37.9145	34.0074	34.8574	34.5159	34.1717	36.0344	36.2729	35.2979	32.6039	51.5988	41.3741	35.6027	33.6751	49.8281	42.0048	30.0793	42.3434	44.0904	51.2325	41.5814	18.7756	50.4619
MAJOR_AXIS_CHR4_a	76.693	60.5649	41.346	63.9728	63.9728	51.0311	121.508	76.6684	42.4731	73.8339	62.1915	45.739	115.268	83.8508	58.9907	74.783	61.1729	66.3609	58.5446	81.3731	63.3305	87.183	47.0001	78.3464	105.572	134.451	82.1945	71.5467	85.9027	70.1368	55.2353	49.94	71.777	86.4994	69.3133	45.356	52.1652	78.4706	63.1744	75.9286	60.3216	52.8221	70.543	68.1874	80.6633	194.007
EQUIVALENT_DIAMETER_CHR4_a	32.0028	44.9082	32.2546	42.8215	42.8215	39.0803	48.5473	44.9575	27.8271	43.3925	40.6921	32.1779	33.5308	44.8012	43.3443	38.2228	34.1242	48.2564	45.1612	52.9868	48.6758	55.7667	34.5937	42.6398	54.4756	57.2745	43.7019	46.6456	43.4882	48.2071	39.5547	38.3855	46.1486	63.5521	50.5458	38.0869	39.6871	52.5828	47.5876	40.4448	48.8572	47.6441	58.0509	42.532	37.0721	57.7392
SOLIDITY_CHR4_a	0.606764	0.868113	0.750104	0.62148	0.62148	0.81621	0.444152	0.774174	0.813672	0.777377	0.861715	0.807044	0.643031	0.660139	0.869648	0.697139	0.680569	0.827455	0.907587	0.864866	0.897909	0.905653	0.821172	0.70883	0.674329	0.61971	0.625554	0.816939	0.660446	0.812751	0.743313	0.754968	0.805356	0.91822	0.806922	0.833803	0.86758	0.659064	0.786361	0.73015	0.857482	0.935126	0.926354	0.643262	0.782498	0.389405
CENTER2CENTER_DIST_NUCL2CHR4_a	89.4565	132.007	40.3641	30.3159	30.5729	63.5648	56.6992	138.433	92.3027	24.9545	121.564	54.2022	79.1878	67.5941	133.012	83.7938	105.88	28.906	55.2371	68.1005	36.5962	107.339	22.0584	114.353	54.3702	31.4998	99.338	131.895	132.91	75.2454	72.8778	61.231	45.4819	119.415	69.1575	69.2691	7.22509	58.7933	78.9426	42.7546	106.169	102.156	88.366	60.5106	66.8372	58.4507
MIN_PERIPHERAL_DIST_NUCL2CHR4_a	0	0	7	14	14	0	14	0	0	7	0	3.60555	0	0	0	0	0	0	0	0	0	0	7	0	5.38516	0	0	0	0	0	0	0	0	0	0	0	0	0	0	0	0	0	0	14	0	0
MIN_PERIPHERY2CENTER_DIST_NUCL2CHR4_a	26.137	19.3096	21.9196	21.3181	21.3181	17.0667	24.2322	11.4765	20.5022	28.7649	13.4029	23.2804	27.5848	24.5633	11.6043	24.6854	20.5909	26.7297	26.4318	24.7175	27.0523	23.1698	28.7632	7.46757	26.3479	23.6241	22.2189	22.2265	26.4795	20.8723	23.642	22.9161	25.4368	24.5046	22.0505	24.0609	25.6775	26.9109	27.7433	25.6193	27.0417	21.6279	22.2564	25.6132	12.2443	25.4838
MIN_PERIPHERY2CENTER_DIST_CHR4_a2NUCL	50.8606	102.217	21.4544	9.76734	9.94007	42.7717	28.3239	111.661	38.6331	3.09874	104.382	32.3644	26.2728	32.6526	107.739	54.0352	71.0426	6.73458	29.1376	26.5004	1.19889	64.0895	3.5963	76.9739	30.2849	0.688929	57.5465	105.111	49.5648	35.4597	28.1419	21.4218	6.36046	92.2649	29.4203	38.54	13.0383	1.61761	44.5178	11.9662	74.2306	76.8693	52.4523	11.2292	44.9697	32.0683
SUBTENDEDRADIUS_CHR4_a	123.124	111.495	93.1085	120.483	121.96	87.6956	148.564	149.999	131.559	96.0302	136.009	78.75	134.926	97.0168	145.32	120.516	128.192	122.439	87.1779	114.515	121.937	150.716	88.532	121.971	89.5894	133.587	129.85	157.865	175.949	104.289	102.486	92.2361	133.45	149.693	140.444	155.091	72.5685	109.819	108.027	94.7692	138.39	126.608	117.295	115.853	81.9423	112.116
PERCENT_SUBTENDEDRADIUS_CHR4_a	72.6557	118.398	43.3517	25.1621	25.068	72.4835	38.1649	92.2893	70.1608	25.9861	89.3795	68.8283	58.6898	69.6726	91.5305	69.5293	82.5952	23.6085	63.3614	59.4687	30.0125	71.2194	24.9157	93.7548	60.6882	23.58	76.5021	83.5494	75.5393	72.1505	71.1102	66.3851	34.0816	79.7732	49.242	44.6636	9.95624	53.5363	73.077	45.1145	76.7173	80.6869	75.3363	52.2303	81.5661	52.1343
VOLUME_CHR4_b	6272	76363	26985	26369	26369	57085	19005	77609	16023	74431	27839	28490	8967	55272	51086	31591	18515	80493	91056	137669	111384	105385	33012	41433	65142	125517	22960	90398	44436	78939	52857	63399	107457	122311	89796	69727	70413	89376	57841	61033	112028	74921	60291	50456	33453	111027
CHR4_b_CENTROID_X	227.393	358.58	297.809	287.121	287.121	264.856	220.628	397.041	285.2	276.699	243.8	322.87	238.776	209.79	219.879	338.816	317.538	289.422	304.86	285.637	255.699	225.488	302.06	308.224	275.95	184.52	223.963	149.66	369.685	281.438	370.237	255.215	354.64	353.445	345.659	389.418	347.137	392.604	236.569	155.974	196.189	221.189	313.244	337.66	386.527	344.273
CHR4_b_CENTROID_Y	389.445	277.654	312.138	83.0945	83.0945	152.609	289.533	291.05	77.204	158.206	122.114	285.445	148.215	234.096	313.686	263.1	277.516	269.871	179.871	250.687	334.171	233.513	234.936	317.889	354.631	201.091	264.241	245.735	134.631	173.394	117.72	210.109	319.347	338.531	296.455	180.497	234.852	159.913	230.199	251.495	176.822	254.746	192.608	136.783	230.657	324.147
CHR4_b_CENTROID_Z	35	45.9245	37.3787	34.5354	34.5354	48.1228	33.881	39.3754	33.0703	45.2179	34.3329	30.9273	37.4535	32.0674	21.6743	32.6036	33.8699	36.6339	32.2216	34.8124	32.0561	32.3776	35.7733	26.9888	38.9137	36.6638	31.9546	32.7174	40.3503	30.8398	35.4079	35.3718	34.119	42.1915	38.6615	31.5657	37.2081	40.7407	27.9822	40.2177	34.3159	37.6756	39.4228	30.8183	31.2415	40.3481
MINOR_AXIS_CHR4_b	29.1977	34.5172	25.5342	27.0599	27.0599	30.4704	34.248	38.5099	23.8663	35.8053	23.2793	21.1368	25.1753	34.4038	34.5438	31.6985	30.409	35.5136	29.2574	47.5313	39.4974	36.7489	29.6907	29.007	34.2752	35.5944	31.0633	33.0578	28.2521	31.2239	29.8745	35.1032	32.7693	46.9521	38.3437	37.6255	34.1398	47.5021	25.7486	35.8051	41.9536	29.3824	29.1968	43.9973	24.1701	40.0395
MAJOR_AXIS_CHR4_b	77.4477	59.1368	65.1616	74.7471	74.7471	45.7299	71.7349	83.8847	66.4922	76.8213	49.887	43.88	55.5907	66.6957	49.6868	53.9526	66.1328	70.9322	80.9538	69.6731	57.7585	66.2205	42.0086	46.7854	70.8748	81.2354	68.6964	68.8904	71.8841	85.9868	60.2182	37.8803	73.8645	95.8082	59.0196	45.4106	45.312	134.261	57.5028	46.0775	57.0358	53.4659	55.3627	78.5586	33.3178	100.235
EQUIVALENT_DIAMETER_CHR4_b	33.7761	39.6731	34.593	39.941	39.941	35.3606	32.3489	48.0171	30.65	47.2445	31.4566	28.8158	28.2287	43.4633	38.239	33.0835	33.0297	38.9555	44.6023	52.1476	47.0738	48.8744	34.3206	34.7677	43.2923	48.0495	31.2014	45.0152	39.4834	44.7684	36.3015	35.6997	46.4803	66.5088	44.9118	39.4094	37.5516	51.0847	35.6731	36.8956	47.3137	38.67	36.4068	46.8969	27.4337	48.423
SOLIDITY_CHR4_b	0.476342	0.791203	0.69176	0.705582	0.705582	0.830502	0.55599	0.689451	0.695464	0.765459	0.749363	0.797239	0.573362	0.749258	0.768984	0.639207	0.549296	0.669215	0.731085	0.812145	0.938358	0.931533	0.862565	0.792341	0.71817	0.729588	0.52816	0.822854	0.742827	0.729835	0.719247	0.90517	0.832599	0.937569	0.849203	0.805696	0.861208	0.447159	0.794528	0.760901	0.875289	0.891043	0.743182	0.566338	0.848239	0.584799
CENTER2CENTER_DIST_NUCL2CHR4_b	105.359	59.1092	85.0532	131.033	131.3	52.4881	32.2871	116.729	147.015	114.984	70.6584	35.1013	93.9452	75.3417	38.445	34.913	80.211	88.7933	46.9227	75.2682	88.03	18.0916	36.5993	52.3082	101.684	111.884	80.8487	115.853	140.021	35.993	125.183	46.6443	95.1446	129.085	69.6518	109.705	36.2148	121.559	73.2341	139.614	98.8927	86.7685	70.8509	128.799	80.845	99.1835
MIN_PERIPHERAL_DIST_NUCL2CHR4_b	0	7	0	0	0	0	21	0	0	0	0	7	0	0	0	13.6015	0	0	0	0	0	0	14	0	14	0	6.32456	0	0	0	0	0	0	0	0	0	0	0	0	0	0	0	0	0	0	0
MIN_PERIPHERY2CENTER_DIST_NUCL2CHR4_b	15.7377	31.0803	13.7349	13.757	12.964	21.8812	26.8877	21.0114	8.14967	24.6231	14.6689	23.9318	12.6792	25.0684	14.6782	25.6044	14.7177	26.3698	25.2223	27.8166	15.9132	23.6324	28.7735	19.9904	31.9159	26.3407	24.0467	21.2874	11.9738	18.1697	17.6685	27.6293	18.4696	27.816	15.0027	24.5743	25.7927	22.263	20.9876	18.8824	20.5012	14.8491	23.5817	8.20279	9.28594	22.654
MIN_PERIPHERY2CENTER_DIST_CHR4_b2NUCL	84.1462	37.6837	64.0735	104.999	105.237	21.1882	8.38649	74.2088	116.9	74.0659	46.2466	10.5292	66.7054	37.656	14.572	8.19043	61.9269	59.265	8.24057	44.3825	61.4927	3.49427	21.8993	31.7841	69.5984	48.175	21.5559	76.5682	115.123	16.2364	96.8296	25.417	56.6372	96.3616	48.5586	89.6893	17.8274	57.2599	46.7822	109.488	61.0762	65.1009	45.0705	85.7092	65.2126	30.8533
SUBTENDEDRADIUS_CHR4_b	121.661	117.722	101.42	148.516	148.393	148.183	96.6879	142.122	159.754	141.369	89.7101	114.214	108.561	114.337	79.2189	88.7411	99.0534	130.09	92.3699	183.141	107.175	81.6654	84.8073	119.2	159.068	150.805	116.511	143.064	158.662	90.4117	143.545	83.3524	114.879	157.33	87.3575	151.953	101.779	169.388	123.431	158.638	121.211	102.752	166.413	119.214	92.1515	148.41
PERCENT_SUBTENDEDRADIUS_CHR4_b	86.6005	50.211	83.8623	88.2287	88.481	35.4213	33.3931	82.1326	92.0262	81.3362	78.763	30.7329	86.5366	65.8944	48.5301	39.3426	80.9775	68.2553	50.7987	41.0985	82.1367	22.1533	43.1558	43.8826	63.9249	74.1914	69.3914	80.98	88.2512	39.8101	87.208	55.9604	82.8216	82.0474	79.732	72.1967	35.5818	71.7636	59.3321	88.0081	81.5873	84.4442	42.5753	108.04	87.7305	66.8308
CENTER2CENTER_CHR4_a_CHR4_b	77.666	189.145	93.2433	108.678	108.678	97.8456	46.5198	92.4535	59.3207	102.104	171.147	63.2719	44.2187	55.6176	132.077	79.6985	181.807	60.8647	102.124	135.581	119.515	120.477	52.8148	78.3855	92.2342	140.925	79.5505	70.7262	269.219	87.1232	155.103	102.457	81.7951	213.535	129.895	41.6325	42.216	87.4332	55.8881	113.507	202.306	50.1768	124.244	86.6526	111.013	139.245
MIN_PERIPHERAL_DIST_CHR4_a_CHR4_b	19.7231	136.931	46.8402	55.9464	55.9464	38.7169	4	38.833	4.12311	30.6105	119.854	18.412	3	4.12311	73.736	31.8277	123.556	3.16228	22.0907	63.8201	49.3356	48.7545	12.2066	7.61577	5	18.2483	34	6	164.432	18.6279	93.2255	42.8019	30.8707	140.421	70.1783	5	4.12311	4.12311	5	17.4929	130.419	5	68.8259	5	82.9578	27.2029
MIN_PERIPHERAL_DIST_CHR4_b_CHR4_a	19.7231	136.931	46.8402	55.9464	55.9464	38.7169	4	38.833	4.12311	30.6105	119.854	18.412	3	4.12311	73.736	31.8277	123.556	3.16228	22.0907	63.8201	49.3356	48.7545	12.2066	7.61577	5	18.2483	34	6	164.432	18.6279	93.2255	42.8019	30.8707	140.421	70.1783	5	4.12311	4.12311	5	17.4929	130.419	5	68.8259	5	82.9578	27.2029
MIN_PERIPHERY2CENTER_DIST_CHR4_a_CHR4_a	4.25161	13.2694	6.79145	2.28883	2.28883	12.4405	3.24166	5.58562	2.22304	1.17912	12.1939	8.92067	4.86366	3.47284	8.2325	4.08552	3.71649	10.6934	12.661	6.96277	12.8576	14.6227	7.5448	5.78031	8.79758	7.97405	1.30213	10.2885	2.53078	11.2882	9.84684	6.96015	12.4549	17.5064	9.87613	13.0405	11.502	5.43623	10.955	2.38786	14.4056	18.8506	12.7506	2.44219	5.13337	4.89294
MIN_PERIPHERY2CENTER_DIST_CHR4_a_CHR4_b	50.8662	158.32	65.2626	72.7756	72.7756	75.5242	29.2494	59.4029	37.4821	71.7578	149.56	35.0863	22.7396	29.0529	103.088	55.6597	148.84	32.7775	75.5778	99.9311	75.841	77.5867	28.3989	36.133	36.7569	66.5481	45.5902	37.9804	189.437	52.5545	124.011	65.7625	57.6686	172.78	90.1168	24.7187	23.0037	58.6484	24.3092	44.5735	172.076	27.0234	96.6459	51.3878	98.2076	87.0028
MIN_PERIPHERY2CENTER_DIST_CHR4_b_CHR4_b	0.593835	3.71072	2.51628	4.05709	4.05709	12.01	1.8312	6.0415	5.96882	5.83036	5.39953	5.43405	2.47309	7.91541	10.708	3.80569	4.40873	1.89918	9.40601	9.69576	16.156	15.9004	11.1116	7.56847	4.31561	5.38993	4.99196	7.49289	9.45196	5.24821	1.33189	15.2202	7.8567	13.8236	5.57746	12.8939	12.0941	4.75792	7.58929	8.3547	17.6166	13.207	8.60115	2.90268	9.7874	1.68077
MIN_PERIPHERY2CENTER_DIST_CHR4_b_CHR4_a	40.154	167.823	74.3619	88.2745	88.2745	61.7136	13.4763	72.8265	25.52	60.8847	143.027	46.3276	26.9067	30.6685	102.369	59.0013	153.93	30.7104	52.3289	96.6223	94.0473	90.2433	33.8569	48.9306	55.6833	79.3478	64.7354	45.9089	237.539	51.3708	123.743	79.1708	67.0701	185.051	109.844	21.9932	23.8777	36.7321	35.3071	85.6948	160.965	28.1786	95.7155	39.7365	96.1866	72.5319
MIN_PERIPHERY2CENTER_DIST_CHR4_a_CHR4_a	4.25161	13.2694	6.79145	2.28883	2.28883	12.4405	3.24166	5.58562	2.22304	1.17912	12.1939	8.92067	4.86366	3.47284	8.2325	4.08552	3.71649	10.6934	12.661	6.96277	12.8576	14.6227	7.5448	5.78031	8.79758	7.97405	1.30213	10.2885	2.53078	11.2882	9.84684	6.96015	12.4549	17.5064	9.87613	13.0405	11.502	5.43623	10.955	2.38786	14.4056	18.8506	12.7506	2.44219	5.13337	4.89294
MIN_PERIPHERY2CENTER_DIST_CHR4_a_CHR4_b	50.8662	158.32	65.2626	72.7756	72.7756	75.5242	29.2494	59.4029	37.4821	71.7578	149.56	35.0863	22.7396	29.0529	103.088	55.6597	148.84	32.7775	75.5778	99.9311	75.841	77.5867	28.3989	36.133	36.7569	66.5481	45.5902	37.9804	189.437	52.5545	124.011	65.7625	57.6686	172.78	90.1168	24.7187	23.0037	58.6484	24.3092	44.5735	172.076	27.0234	96.6459	51.3878	98.2076	87.0028
MIN_PERIPHERY2CENTER_DIST_CHR4_b_CHR4_b	0.593835	3.71072	2.51628	4.05709	4.05709	12.01	1.8312	6.0415	5.96882	5.83036	5.39953	5.43405	2.47309	7.91541	10.708	3.80569	4.40873	1.89918	9.40601	9.69576	16.156	15.9004	11.1116	7.56847	4.31561	5.38993	4.99196	7.49289	9.45196	5.24821	1.33189	15.2202	7.8567	13.8236	5.57746	12.8939	12.0941	4.75792	7.58929	8.3547	17.6166	13.207	8.60115	2.90268	9.7874	1.68077
MIN_PERIPHERY2CENTER_DIST_CHR4_b_CHR4_a	40.154	167.823	74.3619	88.2745	88.2745	61.7136	13.4763	72.8265	25.52	60.8847	143.027	46.3276	26.9067	30.6685	102.369	59.0013	153.93	30.7104	52.3289	96.6223	94.0473	90.2433	33.8569	48.9306	55.6833	79.3478	64.7354	45.9089	237.539	51.3708	123.743	79.1708	67.0701	185.051	109.844	21.9932	23.8777	36.7321	35.3071	85.6948	160.965	28.1786	95.7155	39.7365	96.1866	72.5319

## Sheet: WS
	1	91	37	36	35	33	31	30	27	21	20	14	12	11	8	3	105	103	99	115	113	112	107	16	170	164	159	157	154	153	148	144	139	138	137	136	134	118	117	116	210	203	202	199	196	173	172	171	219
VOLUME_NUCL	2757818	2107693	2460850	3051881	3310097	2053268	3324867	4006212	3224151	2962652	2279963	3627092	2741774	2480296	3329501	2656080	3730510	3864693	2744007	2924173	3479588	3253257	3699696	2069837	2229703	4009579	3142531	3287326	3579912	3235456	3116435	3577203	2208241	2614199	2802261	2258984	3484740	2493918	2829862	2344965	3091144	3256246	3150245	2868635	3276770	3242204	2532439	2561335	2319793
NUCL_CENTROID_X	261.903	291.279	277.723	290.989	266.475	298.324	261.728	305.81	229.539	227.409	322.328	247.525	260.317	293.278	240.059	330.514	261.65	256.519	218.733	271.511	301.282	270.753	249.851	273.564	353.828	271.643	252.316	255.902	268.905	296.882	272.538	268.291	246.588	322.544	275.681	296.994	267.582	265.926	232.013	285.167	275.376	268.048	304.256	256.216	255.404	285.17	249.371	258.231	207.239
NUCL_CENTROID_Y	237.776	278.401	242.675	281.377	271.128	202.841	205.659	291.062	254.769	279.425	225.205	216.085	267.938	270.011	276.912	271.418	320.995	289	278.89	124.68	243.12	243.075	220.386	313.542	322.656	225.001	201.721	230.805	224.48	176.5	214.183	229.246	218.668	200.762	225.101	241.618	237.255	215.06	246.27	232.201	209.16	269.321	174.333	238.56	232.535	233.626	224.97	311.355	266.882
NUCL_CENTROID_Z	32.0519	31.7734	35.5083	35.549	35.3704	24.6024	39.0014	46.4506	46.753	35.6539	35.4418	35.6253	31.7991	31.9603	42.8642	39.0805	39.2109	38.9199	35.521	35.6879	35.8512	35.4221	35.3181	39.4257	31.8469	35.3365	35.39	35.5893	31.8291	39.0554	35.6409	38.7872	31.8915	35.5094	35.4755	31.8436	35.5313	35.5496	35.4574	31.7534	35.3596	39.9717	38.659	35.3937	38.5013	35.4393	39.0411	35.4018	31.8846
MINOR_AXIS_NUCL	210.238	164.113	182.012	204.651	225.503	158.148	195.659	223.84	161.03	193.758	160.38	249.568	197.303	196.302	182.723	182.442	227.224	216.415	184.89	196.618	212.727	208.176	245.289	153.669	187.186	267.876	199.275	217.143	230.156	191.729	229.245	201.871	184.45	196.35	213.755	194.187	233.812	176.49	170.393	185.741	214.801	221.856	186.093	211.963	178.676	225.863	188.488	173.488	196.673
MAJOR_AXIS_NUCL	298.596	292.537	273.524	301.978	296.935	399.49	311.107	271.817	304.154	310.072	287.862	294.56	318.106	288.296	301.478	265.094	298.843	325.069	302.005	301.727	332.181	316.767	306.806	245.463	272.536	302.797	324.389	306.722	355.495	307.255	274.894	323.339	272.322	269.589	265.254	265.092	301.592	287.143	337.446	290.355	291.995	267.168	308.166	273.794	334.113	291.211	244.763	299.531	269.251
EQUIVALENT_DIAMETER_NUCL	250.366	218.901	222.989	248.323	258.632	249.487	245.899	246.374	220.975	244.647	214.641	270.702	249.665	237.447	234.587	219.771	260.442	265.115	235.467	243.056	265.061	256.397	273.432	193.979	225.143	284.651	251.999	257.716	285.282	242.566	250.921	255.07	224.052	229.824	237.957	226.614	265.35	224.478	239.129	230.895	249.931	243.173	239.332	240.766	244.121	255.96	214.6	227.504	229.642
SOLIDITY_NUCL	0.984791	0.98403	0.985302	0.989916	0.986009	0.952475	0.987061	0.989851	0.972926	0.99027	0.986125	0.99139	0.983987	0.984275	0.984631	0.978485	0.991173	0.990553	0.984309	0.988497	0.983469	0.9893	0.987276	0.97989	0.989547	0.988896	0.980257	0.988692	0.984353	0.989808	0.98949	0.988525	0.986628	0.98801	0.989398	0.987629	0.990289	0.979998	0.986497	0.985817	0.988924	0.987892	0.99119	0.991727	0.986795	0.990086	0.99065	0.986363	0.986524
VOLUME_CHR11_a	86142	65723	65527	89558	85358	63273	90706	60452	43750	72471	61418	117866	134351	63658	40537	45661	111454	61719	151970	87374	77546	71722	44807	57442	105749	196595	134729	151872	118538	185297	122934	132405	63252	77287	105420	120995	90076	129948	96537	58821	73584	139622	175021	144319	82250	151200	83475	118489	29820
CHR11_a_CENTROID_X	225.841	234.481	247.08	365.995	179.373	341.905	212.752	375.872	278.077	244.883	254.251	352.609	200.939	258.758	241.23	272.241	241.951	371.068	195.582	271.979	317.266	197.52	169.539	277.049	260.498	271.071	339.086	270.05	313.045	215.619	316.977	235.055	308.045	383.114	229.734	248.032	263.216	237.379	286.283	341.057	284.144	325.447	288.564	215.462	271.407	303.154	190.928	253.315	240.292
CHR11_a_CENTROID_Y	261.676	306.569	217.338	312.871	215.643	160.492	267.524	195.623	128.788	286	311.155	185.675	247.708	310.659	181.876	227.149	221.821	251.82	240.081	148.456	152.127	271.267	140.076	221.043	291.262	108.399	304.948	250.161	248.081	201.4	159.703	238.856	179.63	183.765	247.7	238.509	147.669	233.187	329.749	300.935	261.563	172.973	134.202	264.265	124.673	133.539	211.168	407.666	300.266
CHR11_a_CENTROID_Z	27.0637	29.4717	25.6138	26.6579	37.0924	22.4722	38.9894	36.044	37.287	33.2245	40.611	35.3696	30.1806	30.1583	38.1235	38.7152	39.0157	35.027	34.3661	31.9262	43.4407	28.2917	37.5032	35.1109	30.8747	36.2305	34.3766	28.693	29.8767	39.6113	33.3212	39.5582	34.8094	38.2543	42.027	28.0425	32.9214	38.7168	40.5925	27.7051	34.6457	40.5123	38.683	36.4294	40.2527	40.3916	43.184	34.4913	35.0493
MINOR_AXIS_CHR11_a	43.9904	37.3372	39.6371	38.5625	28.0298	32.9699	39.089	31.329	25.6658	31.4752	34.477	42.6764	45.025	32.1032	30.9065	29.2796	41.7813	38.1556	38.9649	28.7608	38.9886	31.2063	28.6925	29.8763	39.3729	60.7118	46.6133	39.3124	38.1707	52.1159	37.1757	44.3625	32.9677	30.7493	45.2513	47.1128	38.5333	34.7144	38.601	38.1735	38.8355	39.071	42.2608	43.2329	35.6414	47.3278	30.1004	38.5336	25.2861
MAJOR_AXIS_CHR11_a	113.802	62.0996	74.822	69.4177	92.2739	69.0204	63.2727	56.2268	58.6853	51.3743	44.7785	62.6572	77.0318	49.5862	41.2617	36.3666	49.9862	85.5114	113.207	75.6056	65.0031	70.2504	66.8784	41.2794	64.4531	73.353	61.0414	97.8427	76.5123	74.8084	72.226	60.7503	59.0556	52.2533	61.1215	69.6581	56.5987	130.822	82.1819	43.1512	47.4032	65.9519	78.3984	97.529	63.8762	68.4555	68.1408	66.3049	55.2762
EQUIVALENT_DIAMETER_CHR11_a	55.8697	39.5573	44.153	47.5415	42.4166	42.4096	44.6633	38.8548	35.9954	38.0237	37.2036	48.0085	55.0258	37.6819	34.754	31.6389	45	47.226	55.1782	43.8776	43.3842	42.2915	36.0491	33.9344	48.9754	62.9468	51.9467	57.8402	51.0849	58.0169	49.5578	48.7231	39.9826	39.1431	48.1708	51.7865	43.9396	49.4654	46.1268	38.7773	38.0621	50.0922	56.2904	53.6348	36.8948	51.6372	40.8329	48.9108	32.792
SOLIDITY_CHR11_a	0.576651	0.746232	0.670081	0.795588	0.714073	0.735085	0.80969	0.836651	0.804331	0.820364	0.877463	0.818275	0.825678	0.875399	0.876128	0.854423	0.92728	0.672105	0.678132	0.773621	0.73463	0.76324	0.675759	0.903092	0.873313	0.837248	0.89276	0.779002	0.81573	0.804255	0.863562	0.848346	0.766464	0.907783	0.80403	0.769119	0.824113	0.550298	0.685647	0.854326	0.784265	0.926119	0.898306	0.692605	0.687456	0.81335	0.777438	0.8995	0.707511
CENTER2CENTER_DIST_NUCL2CHR11_a	43.5499	63.4411	40.9741	81.8336	103.288	60.8056	78.9043	118.851	135.339	18.8277	109.766	109.396	62.7496	53.3582	95.161	73.1816	101.112	120.495	45.2041	24.0759	92.6972	78.7953	113.599	92.6657	98.4733	116.607	134.855	24.9474	50.0914	84.9939	70.3438	34.6058	72.8666	62.9696	51.6215	49.2073	89.7299	33.9646	99.7008	88.6814	53.1356	112.151	43.09	48.195	109.057	101.81	60.1935	96.4407	47.0847
MIN_PERIPHERAL_DIST_NUCL2CHR11_a	7	0	0	0	0	0	7	0	0	0	0	0	0	0	0	0	0	0	0	0	0	0	0	0	0	0	0	0	0	0	0	0	0	0	0	0	0	0	0	0	0	0	0	0	0	0	0	0	7
MIN_PERIPHERY2CENTER_DIST_NUCL2CHR11_a	20.0669	22.481	18.6171	19.6583	25.9127	15.4803	31.0152	17.4447	3.09032	26.2247	22.0842	19.8834	23.1825	23.1621	18.9017	22.4768	30.9849	28.0277	27.3694	24.9304	19.5615	21.2988	17.6178	25.7571	23.6848	26.7725	25.4479	21.6937	22.8769	30.3937	26.3228	30.4422	21.1939	24.7471	20.9769	21.0483	25.9245	24.2869	22.4107	20.7053	27.6496	14.8127	31.3207	26.5759	29.7519	22.6136	26.8166	27.4952	20.9544
MIN_PERIPHERY2CENTER_DIST_CHR11_a2NUCL	3.19362	42.7255	11.684	47.4736	80.8273	24.6044	42.338	95.7166	113.739	1.7721	89.8976	55.0842	23.0232	24.2142	72.3408	51.0311	79.8277	85.6361	2.51608	2.46851	58.5366	41.4284	91.8608	72.0772	75.0391	70.9805	75.7438	0.628324	18.3677	50.9888	48.8692	4.20965	37.0084	37.6176	14.6793	12.3173	51.8086	9.23382	64.9088	60.8138	31.7629	91.6924	22.6191	13.2297	73.6359	68.2015	24.3299	74.2908	21.3012
SUBTENDEDRADIUS_CHR11_a	121.472	99.7188	114.379	130.399	144.582	81.4974	157.698	136.569	141.13	94.7677	136.414	130.652	151.44	128.851	117.185	99.6088	135.572	157.201	154.718	105.368	121.706	144.97	131.69	120.158	124.228	144.006	161.793	103.374	163.868	148.291	125.221	106.461	111.022	123.721	124.064	121.151	148.615	92.5094	169.355	125.585	121.516	130.102	96.3743	129.155	160.259	138.962	95.3565	136.339	88.3575
PERCENT_SUBTENDEDRADIUS_CHR11_a	35.8518	63.62	35.8229	62.7563	71.4388	74.6105	50.035	87.026	95.8971	19.8672	80.4656	83.7308	41.4352	41.4107	81.2057	73.469	74.5816	76.6498	29.2171	22.8495	76.1646	54.3529	86.2617	77.1199	79.2681	80.9738	83.3505	24.133	30.5682	57.3156	56.1759	32.5056	65.6326	50.8965	41.6087	40.6165	60.3774	36.7147	58.871	70.6147	43.727	86.2024	44.7111	37.3158	68.0503	73.2645	63.1247	70.7361	53.2888
VOLUME_CHR11_b	45920	36764	58674	87745	78176	37863	74963	43988	33698	65366	37534	109277	49868	37723	40446	38997	87654	60655	125286	69258	65751	64078	13118	41384	85218	164227	116375	126224	80122	130760	81998	113260	39907	74123	50491	78274	89320	58310	94549	48958	35105	134099	80472	125265	67319	99379	77539	90923	17423
CHR11_b_CENTROID_X	247.343	276.839	224.566	355.229	324.511	269.062	344.526	216.03	255.008	202.174	279.411	173.781	179.974	246.606	183.468	432.167	264.109	240.337	290.09	373.211	338.175	245.701	241.614	292.613	285.318	196.98	298.737	231.371	340.245	260.301	364.684	231.549	247.383	271.042	222.232	250	363.448	239.539	148.712	247.046	273.788	250.715	226.269	301.308	235.715	323.634	340.23	301.001	193.686
CHR11_b_CENTROID_Y	164.499	284.264	263.744	247.759	225.168	303.743	130.62	312.295	368.695	324.971	281.055	304.363	328.798	275.077	244.322	250.595	286.733	281.8	288.467	33.0388	351.233	208.645	277.824	244.517	358.274	325.747	208.913	146.901	168.238	125.42	285.531	324.639	145.242	285.899	304.845	293.499	229.44	119.001	130.749	212.814	177.396	195.398	169.269	312.619	167.121	337.359	197.976	323.271	258.566
CHR11_b_CENTROID_Z	31.6825	33.218	23.3701	26.9769	39.2064	22.7678	36.9008	32.6451	37.994	35.9483	34.0039	34.3808	31.4912	25.1722	32.8193	39.1465	38.7471	32.3656	37.7006	39.6094	33.2785	29.8345	35	25.0612	30.6674	36.4996	36.6215	35.7341	38.752	35.887	38.8729	39.1749	33.642	33.0036	41.4808	22.2683	35.5623	40.6109	38.707	29.5483	32.4303	38.9288	40.3079	35.239	39.9088	42.7406	41.1886	34.1059	35.9
MINOR_AXIS_CHR11_b	40.5049	32.7677	31.0298	36.9833	35.0271	24.0155	31.0695	28.4197	25.2132	35.3491	27.0519	37.3068	36.0022	26.6509	30.4835	23.6689	29.4974	30.5873	42.554	33.8838	31.6072	36.3518	47.6664	25.7252	35.3559	52.4542	46.0715	36.389	43.7013	47.4159	26.7566	32.1027	29.1098	33.9448	26.7872	53.8733	43.4248	26.0573	36.9833	38.8021	24.5501	35.1076	36.4058	48.7717	26.8438	26.6936	35.6306	40.4696	32.5732
MAJOR_AXIS_CHR11_b	84.5845	56.7052	65.7689	68.4912	59.6486	85.1002	63.9121	61.1879	78.657	46.9295	40.556	59.5735	51.8313	53.7826	41.644	104.867	54.7381	72.4707	63.4036	50.2068	50.8905	76.5661	58.0529	45.2019	58.3114	64.4645	58.2474	76.5144	76.4725	59.0059	117.62	69.8073	56.1197	53.4156	54.6584	65.3722	59.0697	65.7642	55.9686	64.828	62.429	72.0349	46.6475	58.418	62.0922	95.3993	39.861	48.0565	86.3094
EQUIVALENT_DIAMETER_CHR11_b	45.6237	35.5678	40.8301	47.2948	41.633	36.5254	43.3952	36.0013	38.9184	36.0393	31.0386	46.3451	38.6265	33.3729	34.4199	41.8678	39.2713	41.745	49.8785	39.3689	37.1006	42.236	48.8472	32.4861	44.002	57.4744	48.2025	50.1306	48.938	48.4393	42.8295	45.2628	37.2989	40.758	35.5636	47.5197	42.6525	35.5193	43.0682	37.2929	31.8152	49.2325	37.1367	50.1713	35.4449	44.1719	37.0344	42.8458	32.0568
SOLIDITY_CHR11_b	0.616371	0.69966	0.767856	0.834095	0.782958	0.610422	0.870277	0.707908	0.678225	0.760587	0.854788	0.890405	0.790237	0.726947	0.844602	0.623284	0.900871	0.766719	0.902642	0.839081	0.826331	0.667952	0.757172	0.899346	0.874242	0.929318	0.861137	0.82362	0.678242	0.775982	0.605054	0.855387	0.788983	0.8365	0.834588	0.679855	0.758213	0.70829	0.827235	0.646426	0.628608	0.91467	0.82933	0.850213	0.745444	0.707806	0.936681	0.90916	0.493794
CENTER2CENTER_DIST_NUCL2CHR11_b	74.7104	15.6517	58.4552	73.0102	74.1294	105.075	111.763	93.2844	117.066	52.0697	70.4504	115.034	100.791	47.4344	66.072	103.764	34.3537	18.8854	72.0302	136.954	114.263	42.9437	58.0271	73.0321	77.2246	125.401	46.9913	87.4174	91.1065	62.9073	116.584	102.225	73.4512	99.5336	96.1866	70.6526	96.1842	99.7456	142.461	42.8239	31.9386	75.9352	78.1683	86.7067	68.3279	110.876	94.8089	44.4175	16.4007
MIN_PERIPHERAL_DIST_NUCL2CHR11_b	1	7	0	0	0	0	4	3	0	0	7	0	0	0	7	0	0	7	0	0	0	7	28	0	0	0	0	0	0	0	0	0	0	0	0	0	0	0	0	7	7	0	0	0	0	0	0	0	14
MIN_PERIPHERY2CENTER_DIST_NUCL2CHR11_b	24.3251	22.7841	16.3778	19.9797	23.7992	15.77	25.4247	25.6468	9.68898	27.0523	27.0071	10.9201	16.3409	18.1766	25.8256	23.4243	31.2542	25.3686	25.3039	10.7147	26.2801	22.8392	28.0032	18.0718	23.2867	24.3426	26.38	27.2686	17.2514	28.8916	8.5536	30.8305	16.4723	21.8988	21.521	15.2764	18.5691	22.3938	18.3332	22.5491	25.4343	31.0751	29.6946	20.7238	30.0928	16.8787	12.7955	27.1073	20.1072
MIN_PERIPHERY2CENTER_DIST_CHR11_b2NUCL	48.5585	6.45578	31.9098	37.8061	45.7948	66.0158	88.3497	51.1028	66.254	24.7503	47.2353	89.4901	74.8972	24.1885	42.6159	76.6418	16.5541	3.94928	29.1523	106.895	85.4003	9.85818	27.7627	53.7085	55.1458	94.6653	15.541	50.7833	57.0586	33.7677	100.801	60.6995	53.0516	65.4079	75.3318	39.0148	52.927	64.2515	114.42	16.2557	12.1344	45.3541	47.4269	36.2235	14.6576	82.2281	69.6226	14.367	3.39602
SUBTENDEDRADIUS_CHR11_b	111.489	109.645	126.781	140.507	113.185	154.905	140.182	126.601	129.459	144.607	136.645	127.048	117.753	134.73	129.822	130.128	123.884	91.8876	106.472	150.721	147.324	103.66	150.62	123.496	100.948	150.977	107.996	150.357	119.761	96.7116	126.533	157.86	91.7257	124.734	132.208	126.494	115.82	137.124	167.872	133.347	120.666	114.923	112.519	108.227	128.477	128.45	108.095	102.435	98.4672
PERCENT_SUBTENDEDRADIUS_CHR11_b	67.0117	14.2749	46.107	51.9619	65.4939	67.8319	79.727	73.6836	90.4271	36.0077	51.5573	90.5434	85.5955	35.2071	50.8943	79.7403	27.7305	20.5527	67.6518	90.8658	77.5592	41.4275	38.5254	59.1374	76.4994	83.06	43.5123	58.1401	76.0734	65.0463	92.1375	64.7563	80.077	79.7965	72.7543	55.8546	83.0464	72.7412	84.8628	32.1145	26.4687	66.0751	69.4714	80.1155	53.1828	86.3182	87.7091	43.3616	16.6561
CENTER2CENTER_CHR11_a_CHR11_b	99.6349	48.0184	51.6279	65.997	145.465	160.708	190.03	197.923	241.014	57.8811	39.7824	214.633	83.7658	37.9291	85.2294	161.636	68.5898	134.15	106.227	153.714	200.458	79.0271	155.486	29.9042	71.4607	229.629	104.192	110.491	84.8143	88.2238	134.683	85.8547	69.7403	151.72	57.6373	55.3271	129.382	114.222	241.931	128.866	84.8303	78.0404	71.5046	98.5342	55.4602	204.86	149.898	96.9367	62.5441
MIN_PERIPHERAL_DIST_CHR11_a_CHR11_b	12.6491	5	3.16228	13	58.9406	89.1403	127.479	133.679	171.149	5	5	118.004	21.4709	4.12311	38.0789	117.724	21	74.0945	21.9317	80.5357	139.004	24.0416	115.178	5	5	149.285	26.9258	39.6232	11.7047	10.0499	62.8729	25.9615	5	96.421	5.83095	5	55.5968	47.5395	179.067	69.8928	34.7275	19.6469	5	30.4138	3.16228	141.655	83.0241	48.8467	5.65685
MIN_PERIPHERAL_DIST_CHR11_b_CHR11_a	12.6491	5	3.16228	13	58.9406	89.1403	127.479	133.679	171.149	5	5	118.004	21.4709	4.12311	38.0789	117.724	21	74.0945	21.9317	80.5357	139.004	24.0416	115.178	5	5	149.285	26.9258	39.6232	11.7047	10.0499	62.8729	25.9615	5	96.421	5.83095	5	55.5968	47.5395	179.067	69.8928	34.7275	19.6469	5	30.4138	3.16228	141.655	83.0241	48.8467	5.65685
MIN_PERIPHERY2CENTER_DIST_CHR11_a_CHR11_a	1.00342	8.71	2.41133	5.05263	3.37745	8.2426	3.14713	4.87704	6.29209	6.38539	7.05441	15.3266	11.9925	9.49716	12.9458	8.99482	17.283	0.194127	2.56665	9.32056	1.47065	5.83864	6.07798	10.8802	14.2751	15.1945	17.3077	15.8909	11.2036	9.59048	10.3365	12.1705	4.79137	12.2315	11.5536	11.2455	13.7873	4.59153	7.19966	11.3277	11.9876	15.9637	16.1764	2.40468	2.27269	14.0586	9.24488	10.5981	5.34341
MIN_PERIPHERY2CENTER_DIST_CHR11_a_CHR11_b	39.0634	27.5272	24.9886	35.8022	102.174	122.937	152.207	173.15	221.99	29.3907	20.7849	143.212	59.209	21.1594	64.4111	133.518	48.7255	97.7312	64.4843	114.117	166.837	54.6242	140.448	16.0537	38.6997	178.878	52.3649	68.2661	42.7081	52.2717	90.915	56.9798	42.5947	129.704	30.1996	29.6109	87.4594	84.3395	206.868	101.513	62.1102	48.8413	31.1877	75.6166	20.6118	171.691	110.233	68.6393	34.9104
MIN_PERIPHERY2CENTER_DIST_CHR11_b_CHR11_b	3.37234	7.78522	6.53303	5.06	7.70899	2.48309	10.6557	3.36776	4.28945	7.92931	5.07882	17.5427	4.92372	8.55836	11.7784	6.19936	12.2352	4.72103	17.3686	10.669	8.90033	2.38574	0.424358	10.9768	14.0457	18.2088	11.0261	14.876	5.07656	4.41181	3.18755	7.21199	2.30522	10.7688	8.45258	1.69049	6.46824	4.12198	11.8034	6.46184	2.71683	13.381	7.67118	9.89441	4.41613	7.67798	14.3458	17.2243	3.56376
MIN_PERIPHERY2CENTER_DIST_CHR11_b_CHR11_a	44.7808	25.4336	32.5314	43.5303	110.493	126.388	165.465	156.902	190.308	30.0414	22.6037	190.747	45.6828	19.7785	58.4833	145.007	43.292	109.459	65.2897	121.994	172.213	54.7476	131.435	17.1415	37.3613	200.481	79.1935	73.969	53.3123	48.6005	107.1	50.6156	33.755	118.352	32.7785	21.3602	97.0798	82.2282	213.195	96.6779	61.3605	56.501	44.8489	56.782	38.0917	175.482	123.017	76.8671	35.0497
MIN_PERIPHERY2CENTER_DIST_CHR11_a_CHR11_a	1.00342	8.71	2.41133	5.05263	3.37745	8.2426	3.14713	4.87704	6.29209	6.38539	7.05441	15.3266	11.9925	9.49716	12.9458	8.99482	17.283	0.194127	2.56665	9.32056	1.47065	5.83864	6.07798	10.8802	14.2751	15.1945	17.3077	15.8909	11.2036	9.59048	10.3365	12.1705	4.79137	12.2315	11.5536	11.2455	13.7873	4.59153	7.19966	11.3277	11.9876	15.9637	16.1764	2.40468	2.27269	14.0586	9.24488	10.5981	5.34341
MIN_PERIPHERY2CENTER_DIST_CHR11_a_CHR11_b	39.0634	27.5272	24.9886	35.8022	102.174	122.937	152.207	173.15	221.99	29.3907	20.7849	143.212	59.209	21.1594	64.4111	133.518	48.7255	97.7312	64.4843	114.117	166.837	54.6242	140.448	16.0537	38.6997	178.878	52.3649	68.2661	42.7081	52.2717	90.915	56.9798	42.5947	129.704	30.1996	29.6109	87.4594	84.3395	206.868	101.513	62.1102	48.8413	31.1877	75.6166	20.6118	171.691	110.233	68.6393	34.9104
MIN_PERIPHERY2CENTER_DIST_CHR11_b_CHR11_b	3.37234	7.78522	6.53303	5.06	7.70899	2.48309	10.6557	3.36776	4.28945	7.92931	5.07882	17.5427	4.92372	8.55836	11.7784	6.19936	12.2352	4.72103	17.3686	10.669	8.90033	2.38574	0.424358	10.9768	14.0457	18.2088	11.0261	14.876	5.07656	4.41181	3.18755	7.21199	2.30522	10.7688	8.45258	1.69049	6.46824	4.12198	11.8034	6.46184	2.71683	13.381	7.67118	9.89441	4.41613	7.67798	14.3458	17.2243	3.56376
MIN_PERIPHERY2CENTER_DIST_CHR11_b_CHR11_a	44.7808	25.4336	32.5314	43.5303	110.493	126.388	165.465	156.902	190.308	30.0414	22.6037	190.747	45.6828	19.7785	58.4833	145.007	43.292	109.459	65.2897	121.994	172.213	54.7476	131.435	17.1415	37.3613	200.481	79.1935	73.969	53.3123	48.6005	107.1	50.6156	33.755	118.352	32.7785	21.3602	97.0798	82.2282	213.195	96.6779	61.3605	56.501	44.8489	56.782	38.0917	175.482	123.017	76.8671	35.0497
CENTER2CENTER_CHR11_a_CHR12_a	113.276	113.742	49.3175	33.4258	75.8911	175.797	50.5366	169.096	190.08	0	63.6404	93.3935	133.149	119.867	28.5153	104.193	213.866	184.94	24.9743	48.0173	87.5013	157.458	136.678	189.284	22.4912	118.859	25.7777	128.836	102.092	223.643	161.111	75.0873	146.19	43.5521	50.8371	109.807	21.3102	52.7288	226.118	116.757	94.1453	220.062	114.567	67.2239	163.978	16.3509	129.427	62.1339	123.748
CENTER2CENTER_CHR11_a_CHR12_b	114.023	138.565	61.3137	141.634	69.2459	101.244	80.9128	115.047	107.16	57.8811	204.745	126.022	47.3131	61.4284	78.9769	95.0321	122.775	182.224	166.358	85.5238	48.4454	88.7496	68.3539	53.0425	51.0154	96.2046	73.4861	63.9784	82.1491	170.358	163.419	57.2724	59.0715	124.936	70.1049	149.81	98.8882	35.8825	106.127	66.139	78.3217	114.426	119.767	44.3185	109.978	39.184	53.0385	166.418	124.984
CENTER2CENTER_CHR11_b_CHR12_b	40.5234	92.9249	72.3429	155.922	121.367	186.752	147.649	109.266	145.46	0	166.197	142.796	96.068	49.4895	56.9904	68.1477	84.9396	63.2433	82.8526	86.0966	214.856	74.4415	126.507	37.4982	22.4775	161.366	53.4494	155.01	41.1367	119.921	123.489	118.233	13.3963	29.1781	82.0739	176.456	89.2644	143.107	138.472	105.93	83.4067	142.914	188.667	92.496	55.6275	196.508	154.949	107.277	110.275
CENTER2CENTER_CHR11_b_CHR12_a	153.932	79.4428	46.141	48.254	152.718	20.3453	229.622	35.227	59.6685	57.8811	65.9556	178.29	180.43	107.35	76.0912	177.955	146.117	74.047	96.7971	160.649	259.263	110.472	48.7445	166.002	74.4372	110.843	106.99	21.7169	44.4852	165.169	210.133	26.2692	119.195	153.77	103.961	122.674	117.719	162.975	29.1314	35.3333	38.975	155.991	74.6338	35.0982	117.026	221.035	54.5904	52.9833	92.2646
MIN_PERIPHERAL_DIST_CHR11_a_CHR12_a	22.0227	11.7047	0	0	25.9615	105.024	0	104.312	139.761	0	18.4391	18.6011	70.1285	57.9828	0	63.4586	151.529	107.299	0	6.40312	32.1714	93.5575	76.1577	140.421	0	29.6816	0	41.0487	19.4165	162.84	102.343	19.0263	74.1485	0	0	18.3848	0	0	122.332	67.4166	27.7309	159.518	9.48683	15.6525	86.4002	0	66.8506	18.4391	75.1066
MIN_PERIPHERAL_DIST_CHR11_b_CHR12_b	0	29.4109	2.23607	86.5852	37.6563	93.771	81.0802	36.6879	65.4293	0	117.154	68.3154	30.545	2.23607	2.23607	31.8277	15.8114	0	24.7386	32.45	158.496	12.7279	62.6817	0	0	91.5969	1.41421	74.3303	0	52.3259	46.2385	34.7131	0	0	43.0232	97.1288	11.6619	81.5843	84.4038	46.6262	27.2029	88.2383	113.265	16.9706	0	143.962	98.9394	54.1202	71.8471
MIN_PERIPHERAL_DIST_CHR11_a_CHR12_b	24.0416	48.6107	0	77.479	0	45.5302	26	40.7186	40.0125	5	160.667	35.5668	0	12	34.0588	39.6737	58.4209	108.6	92.6337	32.7567	0	10.4403	0	14.7648	0	17	20.3961	0	21.095	100.17	93.4131	0	0	95.5249	0	75.4586	33.9706	0	35.2278	2.23607	0	52.3927	41.5933	0	33.4216	0	11.4017	120.208	85.2878
MIN_PERIPHERAL_DIST_CHR11_b_CHR12_a	83.9226	28.0178	0	0	89.2749	0	169.956	0	0	5	23.6009	123.28	137.379	61.4736	22.1359	90.978	82.5167	0	28.6531	103.99	204.071	48.775	0	114.285	11.1803	41	47.0425	0	0	96.026	150.765	0	55.2268	99.227	52.811	24.0624	57.7062	94.9	0	0	0	84.2259	8.60233	0	26.2488	139.639	1	0	41.1825
MIN_PERIPHERY2CENTER_DIST_CHR11_a_CHR12_a	76.0215	50.5004	20.3288	14.6179	45.5942	138.834	10.9454	145.332	169.319	6.38539	41.4654	41.6968	93.715	85.4706	9.55671	84.9057	184.83	150.863	1.79121	27.7168	61.5049	116.993	117.306	168.875	3.96037	68.603	0.658933	88.5177	50.6726	186.928	133.656	50.924	109.267	14.0106	18.3542	68.654	4.13233	15.7595	189.676	91.8356	58.7008	199.903	69.2357	45.0103	127.303	3.91293	93.0581	40.8558	97.1176
MIN_PERIPHERY2CENTER_DIST_CHR11_a_CHR12_b	55.6584	92.1177	18.4552	110.248	18.3618	63.6844	52.8621	87.0499	82.8834	29.3907	186.086	59.6558	6.68301	34.8993	56.0839	66.2696	93.1474	143.065	119.156	61.5634	28.2915	45.2025	29.49	31.1932	18.6394	61.6443	49.1865	18.9805	47.7768	133.407	128.616	18.9309	31.66	103.513	26.8789	116.437	62.3966	20.0519	69.4034	42.0382	14.5393	83.4025	81.8672	6.54922	74.2897	7.69372	31.965	147.003	103.753
MIN_PERIPHERY2CENTER_DIST_CHR11_b_CHR12_b	8.23679	72.9829	27.1412	121.501	76.6205	137.107	117.7	73.9008	101.489	7.92931	141.695	110.696	68.2606	32.9577	29.6349	51.9916	60.3838	31.6448	52.8713	54.3535	186.238	35.5771	97.0972	18.3882	3.43663	130.47	21.9709	109.163	22.0779	80.769	84.0657	76.2223	1.47237	1.50002	67.6235	137.808	42.6407	108.733	111.793	77.3165	63.7334	119.775	161.841	42.7756	30.0338	167.707	130.367	85.0756	91.0532
MIN_PERIPHERY2CENTER_DIST_CHR11_b_CHR12_a	134.805	46.6396	14.3643	24.8619	125.066	4.70232	206.916	5.72353	12.7073	30.0414	46.8973	147.348	154.464	88.5441	55.329	137.44	116.591	44.9585	53.667	124.301	230.037	70.2117	21.2286	147.123	38.2238	81.9832	81.9374	2.47737	8.93925	121.739	181.191	3.77224	97.6094	122.661	81.0135	82.0733	84.7928	132.816	2.71674	9.03502	18.0175	118.636	53.6387	6.72239	67.3471	191.449	32.9308	30.6015	69.1609
MIN_PERIPHERY2CENTER_DIST_CHR12_a_CHR11_a	67.6271	86.0935	11.6176	8.95616	55.8616	141.559	30.7194	126.273	161.004	6.38539	40.5868	66.0753	107.119	94.0704	8.8739	83.2778	178.777	141.089	3.9674	27.5122	64.1272	136.593	96.5257	158.928	6.31856	79.2046	1.22551	85.3018	71.9784	201.497	127.932	39.7501	110.698	20.9957	20.0623	64.4236	7.10251	19.3878	158.743	91.8138	47.2233	179.914	47.9301	39.8074	123.466	1.68013	100.727	37.3461	103.36
MIN_PERIPHERY2CENTER_DIST_CHR12_a_CHR11_b	103.209	60.6799	12.6044	17.4924	117.181	1.7875	191.546	9.95432	33.6853	29.3907	45.8099	153.446	162.734	81.4436	44.146	131.288	110.692	25.5053	71.1274	140.213	233.045	87.7655	15.8759	134	44.8467	70.5551	74.1254	0.971898	10.4853	139.601	177.747	6.99967	77.0959	130.992	77.2706	64.1349	90.4924	125.25	3.31511	7.06687	3.1555	121.023	39.6107	1.66548	74.0838	171.125	23.4105	10.8985	65.228
MIN_PERIPHERY2CENTER_DIST_CHR12_b_CHR11_b	9.52604	55.243	44.9887	121.242	81.9198	143.781	111.655	69.0691	103.538	7.92931	141.582	99.6286	56.6841	22.9898	20.2647	53.7026	38.5369	26.4141	54.6229	62.3021	187.42	51.5333	92.0623	22.9518	4.54544	124.392	29.9539	121.793	7.40481	88.7775	83.5159	74.273	1.51096	20.0663	59.3433	135.798	45.4548	118.106	110.067	73.6079	43.9045	111.614	142.277	63.5904	16.5214	172.746	124.305	76.0316	89.3122
MIN_PERIPHERY2CENTER_DIST_CHR12_b_CHR11_a	84.991	97.1494	33.3332	110.3	51.5222	83.9548	53.4459	69.1422	63.8227	30.0414	180.203	104.266	17.5949	39.8091	58.2592	68.0674	87.2622	147.793	140.17	58.3701	13.2914	50.4967	7.94207	37.6929	19.337	59.8796	45.979	29.6802	54.0984	135.66	132.402	29.6897	15.4225	118.381	35.9327	108.53	73.3053	18.8792	71.9735	29.2036	41.6305	83.0617	78.0214	10.6376	70.0994	7.73416	31.9127	140.704	105.349
CENTER2CENTER_CHR11_a_CHR16_a	60.6744	76.7508	53.7587	112.705	138.991	54.6126	119.15	129.575	46.9407	119.935	211.539	164.225	146.702	79.2192	61.4317	96.0232	48.3653	139.783	24.9743	93.9516	71.1359	54.0096	128.126	92.7027	154.942	72.2338	44.1449	44.343	87.0558	55.0079	131.008	111.94	133.534	39.0563	97.7371	79.5204	55.8176	94.5461	35.3149	18.7204	39.5075	158.163	65.3299	149.097	129.786	54.4364	28.791	203.386	96.0705
CENTER2CENTER_CHR11_a_CHR16_b	107.595	100.685	76.8323	59.6785	94.9289	103.638	123.563	117.741	76.4457	78.8455	116.128	82.4938	68.4863	55.2689	46.0122	113.363	98.2912	203.046	166.358	67.9488	196.398	128.172	116.355	167.398	152.976	62.3204	142.973	137.458	110.263	30.8322	73.2109	40.7751	142.349	57.1788	106.357	67.4616	156.409	64.3484	158.562	147.691	120.533	127.355	58.0021	133.047	51.5156	41.4773	25.8572	104.75	105.968
CENTER2CENTER_CHR11_b_CHR16_b	82.7865	52.7341	51.8901	21.0547	51.0646	89.6968	106.794	127.288	215.969	132.296	81.1153	133.012	21.0368	90.025	41.6793	49.1617	69.2699	69.0617	82.8526	85.8524	39.5809	109.737	63.8297	151.904	94.9767	197.038	45.7498	43.6933	192.754	77.3989	105.535	108.467	135.881	187.174	118.535	113.958	164.165	164.371	85.5962	44.3154	61.038	117.349	128.076	84.1607	38.0724	204.27	131.952	60.4303	92.7168
CENTER2CENTER_CHR11_b_CHR16_a	160.086	54.6933	102.968	137.656	49.3286	116.657	83.4932	190.517	221.924	167.535	173.904	51.7232	201.621	65.8523	45.0741	190.718	84.84	44.011	96.7971	101.726	230.488	34.4534	150.712	65.5598	142.008	157.66	109.743	153.319	166.726	43.8115	197.443	195.055	114.48	183.886	126.435	114.818	184.974	90.2752	231.996	112.983	124.318	120.519	73.3446	190.461	95.857	167.959	126.327	130.248	78.9642
MIN_PERIPHERAL_DIST_CHR11_a_CHR16_a	0	0	8.06226	56.4358	85.7963	3.60555	57.6888	72.3464	7	70.0286	161.533	64.5601	88.8763	17	19.105	57.2451	0	66.0682	0	23.622	7.81025	0	62.7854	48.2597	91.5041	2.82843	0	0	20.6155	0	85.0882	57.0789	64.1405	4.47214	29.1204	25.4951	0	14.7648	0	0	0	99.227	6.40312	72.0902	64.3817	0	0	153.743	54.3323
MIN_PERIPHERAL_DIST_CHR11_b_CHR16_b	37.8021	13.0384	0	0	2.23607	48.1664	56.6127	57.3149	150.429	84.7644	43.0813	77.9872	0	45.2769	2.23607	16.2788	16.4012	12.7279	24.7386	35.3553	0	43.7493	18.6815	114.061	35.0143	138.409	0	0	148.556	21.8403	66.5733	60.803	97.4166	129.194	84.8174	49.3964	80.9938	115.209	37.4833	0	14.3178	55.6597	76.7203	15	0	162.791	77.3046	12.2066	34.8282
MIN_PERIPHERAL_DIST_CHR11_a_CHR16_b	39.2173	49.6588	20.2237	5	43.8862	29.5466	69.857	69.6419	37.9473	29.0172	66.7308	2.23607	19	12.6491	1	59.808	42.4382	132.853	92.6337	8	136.18	62.4019	77.4209	124.362	82.0061	4.47214	56.3826	55.0363	60.7454	0	18.3848	0	86.0523	15.2316	38.6264	6.7082	93.9202	19.4165	93.5575	92.8493	70.214	73.3757	0	65.3146	0	0	0	53.3385	52.9528
MIN_PERIPHERAL_DIST_CHR11_b_CHR16_a	81.4985	0	60.6383	86.267	0	53.1413	38.2099	127.291	151.123	116.85	124.595	0	156.975	11.7047	0	134.588	27.5862	0	28.6531	44.1022	166.235	0	93.6056	15.2643	81.2958	102.073	49.0306	87.4128	107.564	0	143.979	123.992	69.0507	118.36	80.7155	62.7854	129.035	27.2029	180.314	49.0917	71.007	51.6624	6.40312	112.872	5.83095	103.078	32	84.67	38.4708
MIN_PERIPHERY2CENTER_DIST_CHR11_a_CHR16_a	16.7717	38.3823	27.5716	81.5864	109.989	23.4581	81.7659	94.523	22.1357	92.7224	188.802	91.8683	109.729	48.6208	37.8249	75.0576	21.8414	100.529	1.79121	51.9737	47.2607	21.9221	85.9242	78.083	130.057	22.3902	14.6342	15.1269	55.0104	14.5241	102.514	87.7804	96.9148	19.3656	49.8151	49.4066	20.8478	40.0181	13.7514	2.00819	13.933	135.789	35.882	99.2888	97.1933	26.2543	3.18832	181.764	72.7469
MIN_PERIPHERY2CENTER_DIST_CHR11_a_CHR16_b	56.0983	77.4345	40.9779	23.8149	58.7575	55.7576	89.7515	88.0875	51.0264	47.969	96.3619	18.4296	41.9535	32.0496	25.7409	84.8278	68.3023	165.878	119.156	31.2347	162.72	83.0496	92.0157	142.97	121.495	24.7258	85.0659	88.0136	75.0872	3.37152	46.9519	8.71757	107.771	34.1888	59.3976	44.367	115.842	32.3347	122.389	119.82	91.2842	99.5978	16.6878	103.175	24.0409	7.73213	10.9956	72.3391	86.115
MIN_PERIPHERY2CENTER_DIST_CHR11_b_CHR16_b	57.4858	34.5399	14.729	3.76062	27.8516	65.3762	75.3072	84.606	164.257	104.306	57.1082	109.092	2.09674	59.9589	15.6734	33.8943	41.1181	43.7344	52.8713	55.3141	13.0004	72.6071	33.7063	131.858	69.2977	166.374	15.1287	7.89928	159.922	41.224	89.6212	79.2441	118.028	152.772	104.566	86.223	112.185	128.168	59.5624	9.54857	38.1762	91.4638	100.928	52.6105	16.2127	176.076	104.63	38.1496	66.5234
MIN_PERIPHERY2CENTER_DIST_CHR11_b_CHR16_a	103.141	16.0549	84.0455	106.746	27.1661	75.1701	53.1956	149.155	169.883	139.97	151.503	28.7828	175.568	48.3682	16.5106	153.188	50.7658	3.61947	53.667	65.427	201.36	5.07354	119.924	47.9778	120.043	128.409	82.7269	118.263	133.315	16.1121	173.681	154.472	94.5096	149.858	109.21	82.7446	152.294	54.3302	205.337	81.7169	100.131	86.5393	41.4227	138.383	41.7752	131.667	99.9438	109.884	59.3576
MIN_PERIPHERY2CENTER_DIST_CHR16_a_CHR11_a	37.336	35.8643	32.0806	86.6956	111.88	40.5374	95.9934	106.078	33.1566	96.9078	184.307	133.777	124.833	41.5626	42.2764	78.4429	21.5713	105.289	3.9674	67.6566	37.139	22.0948	105.186	60.767	115.525	51.7839	22.6418	18.852	55.6569	27.2775	111.338	82.175	100.861	27.0408	77.0328	54.8058	33.5164	67.8924	18.2857	5.95102	13.5696	120.126	37.0934	121.935	99.3756	27.2619	5.84679	174.94	82.65
MIN_PERIPHERY2CENTER_DIST_CHR16_a_CHR11_b	135.655	28.7745	79.7103	116.082	18.6332	76.7784	69.9281	170.103	203.249	146.063	146.601	15.9438	183.151	26.2641	27.6497	174.817	61.9076	19.5475	71.1274	80.9235	195.7	6.10904	124.276	32.9374	103.232	131.707	75.2801	125.605	139.387	29.28	169.141	164.465	86.5552	152.726	96.2702	92.1897	162.199	63.6286	207.063	80.8266	97.2105	85.0974	35.2554	164.896	58.8506	139.212	59.7602	105.883	51.3626
MIN_PERIPHERY2CENTER_DIST_CHR16_b_CHR11_b	61.9889	36.3513	33.2769	2.04755	28.5756	71.1385	88.6429	100.17	202.49	113.601	61.3146	102.563	11.6501	70.6484	24.2142	31.405	41.1786	35.8151	54.6229	65.3461	14.3318	81.1045	49.3755	133.976	59.6398	169.151	21.2942	9.67269	181.095	61.1347	80.8957	88.0689	114.69	163.95	100.853	78.7969	133.068	151.766	64.2445	19.9949	35.8776	84.2906	102.936	59.9941	19.0254	190.952	105.08	35.1753	61.1068
MIN_PERIPHERY2CENTER_DIST_CHR16_b_CHR11_a	91.7177	82.2861	56.7732	42.4559	70.2099	75.13	105.748	99.5401	63.5146	58.9408	88.8309	57.4603	43.7515	34.0637	23.1256	88.1578	74.5123	169.753	140.17	39.698	171.228	106.566	96.8115	149.854	113.482	41.494	114.631	101.364	97.7266	18.5399	53.9477	26.2892	119.796	42.4519	85.471	29.3491	134.481	54.9266	130.165	120.306	99.016	101.076	34.9855	93.2319	20.8723	28.2033	3.22472	85.5746	73.5721
CENTER2CENTER_CHR11_a_CHR17_a	51.7857	83.6972	106.198	135.146	54.9048	38.04	156.304	129.575	225.73	71.9634	141.78	97.0132	50.72	69.673	95.4702	28.6816	103.922	120.202	167.27	47.8647	166.538	54.0096	159.305	134.232	73.2026	203.977	241.353	81.4151	112.737	134.869	185.6	40.0246	89.9093	66.5336	87.9199	26.4407	92.7862	60.4885	82.3635	146.073	136.174	222.315	77.6817	98.5589	60.4706	89.1239	86.8463	171.685	62.7335
CENTER2CENTER_CHR11_a_CHR17_b	101.564	45.3524	110.368	48.0836	181.534	74.0881	26.3301	117.741	182.738	78.5661	230.143	87.6944	90.2853	84.1556	127.904	88.6022	43.4852	26.3333	145.48	83.1823	182.298	128.172	185.83	157.994	188.766	99.4158	191.71	86.6828	64.1399	101.406	72.8739	87.7603	133.023	17.6991	63.7527	77.5495	171.362	12.3118	55.9522	96.5633	40.9157	129.395	88.5909	69.2095	144.821	38.2777	93.1353	24.7428	52.0183
CENTER2CENTER_CHR11_b_CHR17_b	122.832	65.1822	105.549	62.7141	125.106	90.2143	213.033	127.288	97.594	23.3378	191.14	233.531	74.9553	49.1296	127.209	128.484	27.5848	119.778	55.2676	188.675	28.0508	109.737	32.4509	137.747	151.257	136.695	93.6344	195.59	48.7803	31.9351	92.7536	57.3618	94.5369	136.679	11.18	36.4532	73.8496	116.338	295.477	60.1363	96.2982	67.5147	26.8545	152.782	101.369	191.589	127.385	79.6151	16.361
CENTER2CENTER_CHR11_b_CHR17_a	103.353	45.9799	119.705	102.628	94.1407	179.787	53.1716	190.517	33.6223	48.5371	102.479	204.722	81.1729	71.9032	32.7094	147.845	35.3462	70.6384	103.04	160.381	64.7502	34.4534	116.936	110.75	107.233	32.8774	140.874	54.8139	89.0693	73.3167	174.529	124.263	79.8067	152.09	97.3979	79.1751	41.8867	160.305	159.602	75.389	74.8969	161.077	50.5039	10.4432	9.88714	121.62	96.0276	135.38	92.6505
MIN_PERIPHERAL_DIST_CHR11_a_CHR17_a	0	14.7648	12.7279	58.2752	0	0	75.9276	72.3464	169.65	17.8885	97.4526	35.5106	0	0	42.5441	0	45.2769	64.0703	76.0263	0	78.4219	0	41.821	90.4102	20	102.713	157.623	0	33.2866	75.2861	137.423	0	22.4722	8	21.2132	0	22.2261	3.60555	2	95.0842	57.0088	163.003	0	13.4536	0	19.3132	33.2415	120.37	7.34847
MIN_PERIPHERAL_DIST_CHR11_b_CHR17_b	36.8782	0	22.561	1	71.5402	23.7065	151.766	57.3149	34.6555	0	131.765	178.911	27.9643	8.06226	60.8194	56.8858	0	53.5444	2	120.814	0	43.7493	0	87.3728	81.0062	65.4599	32.5883	115.974	0	0	20.1246	4.12311	47.4131	47.5289	0	0	0	55.3263	229.107	0	42.9535	9.21954	0	75.0333	10.6302	77.801	68.6222	20.5183	0
MIN_PERIPHERAL_DIST_CHR11_a_CHR17_b	54.2679	0	36.1939	0	133.69	5	0	69.6419	120.379	0	173.367	24.3516	33.6006	43.1045	50.9902	43.7493	0	0	69.9714	30.4138	118.22	62.4019	124.888	106.306	123.434	21.095	103.644	6	0	38.1838	8.48528	39.2938	67.4759	0	0	21.1896	94.0372	0	0	18.9737	0	84.0298	6.32456	0	68.0441	0	41.7732	0	0
MIN_PERIPHERAL_DIST_CHR11_b_CHR17_a	2	0	35.805	9.89949	7.07107	110.657	0	127.291	0	0	53.4977	157.115	0	4	0	93.8616	0	0	42.0595	75.06	19.799	0	52.4023	65.8635	53.7122	0	80.5854	0	2.23607	6	105	44.8219	28.7228	95.462	40.6079	17.0294	0	98.7168	87.983	29.4109	9.21954	87.9375	0	0	0	22.8035	31.9061	84.1724	19.6469
MIN_PERIPHERY2CENTER_DIST_CHR11_a_CHR17_a	27.7672	35.1776	71.8155	99.3992	13.2538	4.85324	121.409	94.523	205.084	49.2382	123.164	73.1732	13.184	32.4383	74.1487	6.89632	80.8722	84.9636	118.86	24.0371	132.535	21.9221	122.178	115.478	43.9998	153.422	182.761	28.8438	60.9498	96.2372	160.457	11.7741	53.3159	39.2607	44.1287	4.61307	52.0508	29.2237	48.4807	123.993	107.308	201.994	33.3456	76.0242	24.4547	55.4704	56.4176	149.068	42.9746
MIN_PERIPHERY2CENTER_DIST_CHR11_a_CHR17_b	72.9884	1.62984	78.4044	14.1429	161.711	36.7578	6.85595	88.0875	158.02	46.8154	208.887	56.6946	53.9552	69.3412	99.441	66.1774	23.0547	3.83297	99.2371	51.4995	148.271	83.0496	169.988	136.143	162.809	49.6031	133.067	40.0269	10.2951	62.6964	39.5378	64.8937	96.805	4.52088	34.3842	35.8835	131.612	2.2814	5.66258	69.7973	6.76469	109.466	42.8965	27.4462	109.014	8.27893	69.7964	10.3213	23.9972
MIN_PERIPHERY2CENTER_DIST_CHR11_b_CHR17_b	75.6623	42.0144	70.1111	34.8015	99.5334	52.4746	188.723	84.606	55.6366	0.297497	167.932	207.618	51.6713	26.9759	101.056	90.7451	11.5305	92.8746	26.1136	156.605	13.1475	72.6071	12.2963	117.728	129.833	106.258	60.0025	154.407	17.9209	8.54488	78.8022	32.0438	71.8294	103.449	6.69132	7.29859	36.4275	82.9384	267.506	31.2128	79.6166	30.9496	8.54366	104.444	48.6979	163.155	107.748	59.263	6.33271
MIN_PERIPHERY2CENTER_DIST_CHR11_b_CHR17_a	41.5394	15.9707	86.0355	56.2357	56.1446	138.051	32.209	149.155	14.0322	21.7945	79.296	178.739	55.5054	41.0962	14.6997	126.027	12.2165	31.9428	71.3965	129.176	42.6272	5.07354	87.798	92.3641	76.7955	4.52574	107.197	31.8437	33.4406	34.0289	136.678	90.4661	62.5372	118.501	83.206	47.4129	12.3089	124.323	131.169	48.9986	54.7554	124.008	22.7832	10.5859	3.08067	87.1543	75.3871	104.095	65.8545
MIN_PERIPHERY2CENTER_DIST_CHR17_a_CHR11_a	24.6402	47.9397	45.9661	94.4968	14.0379	5.14458	112.145	106.078	191.827	50.7552	116.033	61.9119	19.4434	30.1173	64.1776	3.82186	72.8503	98.821	125.349	18.4002	112.731	22.0948	82.6457	107.859	49.2032	152.599	216.137	47.1741	86.397	112.758	165.213	3.75816	58.0625	33.8045	53.6595	10.0951	62.7898	34.4167	39.722	116.95	86.3936	183.507	43.0365	49.0584	18.2875	53.1645	60.6848	144.041	29.1743
MIN_PERIPHERY2CENTER_DIST_CHR17_a_CHR11_b	55.8502	1.80862	64.6951	54.0405	34.0083	148.247	3.08284	170.103	13.4117	14.935	76.8305	182.85	30.6026	41.1101	2.25346	116.59	8.8846	33.3356	73.637	107.786	46.7734	6.10904	81.8	84.1406	82.5646	1.52099	114.371	11.1339	53.7071	50.2574	143.28	75.8893	48.4952	130.129	56.3671	41.1464	20.4345	135.508	118.026	53.231	38.8287	124.781	25.6861	6.89695	7.12192	50.25	52.0851	112.447	46.325
MIN_PERIPHERY2CENTER_DIST_CHR17_b_CHR11_b	75.8276	10.8353	57.5441	30.8279	98.8404	47.3109	174.863	100.17	79.0587	7.82278	155.351	204.381	50.7515	34.1962	88.5144	96.1546	11.3682	81.4891	31.9579	153.312	11.0502	81.1045	5.26164	107.956	105.312	94.8506	66.0766	155.324	26.7158	1.10186	45.5318	21.0142	68.8682	79.8142	10.0917	14.7605	49.761	88.8019	257.65	26.4356	61.4431	45.3683	5.31402	120.321	58.7453	106.519	90.172	41.3067	1.95964
MIN_PERIPHERY2CENTER_DIST_CHR17_b_CHR11_a	80.353	5.56589	66.601	24.7653	154.238	28.163	6.28141	99.5401	146.768	29.8054	194.235	48.0367	71.107	62.872	79.71	64.7197	16.9994	0.823362	119.95	63.9222	152.217	106.566	141.044	128.043	153.153	70.649	162.25	45.135	43.1156	77.2646	38.9737	61.9208	103.492	3.26476	27.8578	63.4603	133.798	4.52769	16.305	43.0496	13.2791	104.019	48.724	28.6156	104.913	13.7589	62.0302	4.98733	24.2544
CENTER2CENTER_CHR11_a_CHR18_a	121.507	130.056	50.1622	134.853	57.626	120.235	86.4248	37.7324	179.346	96.7429	151.988	125.753	108.424	35.5299	111.284	68.101	77.2311	62.1274	51.5279	81.7526	97.73	185.441	134.291	46.5682	104.04	206.237	139.566	19.5967	176.33	70.3763	90.7117	129.56	22.9103	116.535	31.2564	52.7101	127.591	26.9516	40.7779	114.274	51.1101	198.197	78.094	117.782	105.896	109.377	97.9494	46.4379	143.952
CENTER2CENTER_CHR11_a_CHR18_b	118.282	107.945	105.344	116.326	74.5748	112.327	155.383	143.118	34.4887	37.9462	86.7495	53.5917	205.732	56.9121	57.272	149.157	118.08	208.933	132.112	115.495	125.467	27.8601	195.051	134.554	175.133	98.9399	46.7411	30.3098	85.2789	50.8649	131.697	91.1138	39.7575	137.723	47.4274	98.9778	163.654	11.6331	62.8048	147.352	30.5408	167.311	31.6068	155.203	88.4752	166.606	74.2941	147.278	26.1612
CENTER2CENTER_CHR11_b_CHR18_b	63.8741	119.951	66.9432	55.5898	151.462	173.178	71.0758	73.5309	206.623	50.7445	50.3917	162.647	235.553	87.1463	88.2877	18.1892	63.1613	79.3478	89.7506	41.1118	103.636	98.1429	47.1068	124.256	150.359	131.09	73.9225	108.071	130.077	132.664	228.659	43.5189	54.0452	72.1531	87.4002	57.8097	133.969	124.521	184.444	18.9185	106.881	113.568	46.4378	115.454	69.7204	100.148	95.8329	52.8316	42.9864
CENTER2CENTER_CHR11_b_CHR18_a	50.3639	86.4972	32.4175	98.8304	173.729	226.31	132.066	161.349	61.7355	130.012	114.827	118.372	175.952	69.6125	60.4855	143.435	19.9611	75.8082	156.94	129.25	104.468	134.32	24.9539	38.9494	91.9144	24.2229	51.499	115.347	175.324	128.443	97.1727	215.188	76.0822	142.23	56.9353	47.7757	160.881	108.378	214.655	66.7968	132.402	129.915	116.53	170.891	57.8742	204.125	97.8716	53.383	106.282
MIN_PERIPHERAL_DIST_CHR11_a_CHR18_a	37.4299	86.5679	0	67.9853	0	57.3847	27.2947	0	133.507	40.1746	114.057	42.6263	37.0675	0	65.192	22.561	26.0768	4.12311	0	20.6155	28.0713	119.507	99.2673	1	58.2409	108.692	59.3043	0	93.145	10.2956	29.8998	75.0533	0	71.8958	0	0	42.1782	0	0	58.4722	14.1421	149.151	24.2074	51.4684	37.8021	54.4243	47.9479	0	104.077
MIN_PERIPHERAL_DIST_CHR11_b_CHR18_b	18.6815	72.4707	19.5448	0	106.273	103.942	0	13.6382	131.05	5.09902	10.8166	114.017	182.37	10.0499	41.7852	0	24.5968	17.4642	43.3705	0	57.6281	17.6918	0	84.4867	90.9065	77.0779	18.6815	40.2616	65.6049	71.5612	198.116	1.41421	3	36.8103	41.1096	10.6302	44.486	77.9615	137.975	0	72.1457	58.2409	1	51.3907	13.3417	48.3736	50.705	7.81025	0
MIN_PERIPHERAL_DIST_CHR11_a_CHR18_b	64.8999	36.6742	54.3875	43.5086	15.6525	63.3246	101.361	89.666	0	0	46.5188	0	131.248	0	3.60555	105.778	69.3614	138.831	52.4976	54.3415	70.0357	0	151.159	83.8153	112.539	31	0	0	33.8674	0	76.922	44.486	0	98.1682	0	39.5601	80.5357	0	3.60555	91.8368	0	125.797	0	91.2688	35.2278	103.484	24.3721	105.019	0
MIN_PERIPHERAL_DIST_CHR11_b_CHR18_a	0	28.8444	0	24.0416	125.869	144	84.5281	97.0361	0	75.6373	76.2168	61.3025	112.432	30.2655	19.105	90	0	19.4165	100.01	43.1857	39.8246	60.075	0	0	44.2154	0	4.12311	59.6154	86.977	64.5755	47.6865	145.705	21.9317	76.4199	15.5564	0	87.0919	50	150.246	0	99.2472	66.106	41.6413	93.6536	0	144.201	47.7074	13.4164	69.4046
MIN_PERIPHERY2CENTER_DIST_CHR11_a_CHR18_a	64.7038	102.52	14.7998	97.4954	25.1553	79.957	56.3363	20.3753	160.543	67.1167	129.095	79.7543	72.855	16.1047	88.6082	46.944	55.1446	28.4576	17.5441	47.534	64.318	145.243	118.588	23.2253	80.6798	155.819	80.604	3.20944	134.571	40.6793	56.8161	104.544	3.76353	90.4805	4.5322	5.93801	87.8931	9.17095	9.09273	92.751	27.1064	177.116	52.017	67.6559	68.7858	73.4636	67.8064	17.17	122.372
MIN_PERIPHERY2CENTER_DIST_CHR11_a_CHR18_b	78.7527	51.2653	68.4964	80.8103	45.2284	79.2711	118.451	116.864	21.5971	9.42022	64.2269	10.8347	165.159	34.6788	28.4544	120.734	94.941	170.651	81.9998	78.8136	92.8756	2.01561	176.459	108.677	151.07	48.9344	14.3344	5.60031	57.021	18.6393	100.051	69.2706	3.68008	112.34	13.7029	55.0341	124.199	1.92168	24.4537	119.855	8.26307	146.796	7.67555	120.605	60.3031	133.24	39.5337	119.938	4.83068
MIN_PERIPHERY2CENTER_DIST_CHR11_b_CHR18_b	41.4284	88.3873	35.3957	28.8215	123.618	123.098	36.2418	37.615	155.91	21.2817	27.5221	138.887	210.113	52.4242	56.7727	1.17826	43.8611	51.7774	64.1351	13.0831	84.8936	78.334	13.3968	103.987	130.161	102.429	47.4293	64.763	89.4368	89.3096	211.078	23.1176	27.3465	49.6968	60.5625	29.1638	80.9905	92.8	156.469	5.03723	85.8825	76.6422	19.8516	80.8626	28.4084	74.0385	71.3861	27.3474	13.8168
MIN_PERIPHERY2CENTER_DIST_CHR11_b_CHR18_a	17.1735	44.7638	1.75957	52.261	148.059	176.96	111.572	119.582	15.4861	101.346	92.7319	92.4591	145.626	50.7386	42.3233	110.346	1.15393	49.0905	114.878	92.7957	77.4724	90.3154	9.64751	18.3294	68.2468	2.48047	20.4043	84.9338	120.07	90.9665	75.8784	177.47	45.6668	114.075	33.5273	9.90316	113.076	73.7761	184.555	30.199	111.611	92.8469	84.8658	118.684	11.8209	176.091	77.8636	33.4133	87.3949
MIN_PERIPHERY2CENTER_DIST_CHR18_a_CHR11_a	93.7728	113.952	22.3771	106.218	35.8057	96.5651	58.857	17.9707	153.368	66.576	136.447	89.5057	72.7784	14.6815	89.2664	43.5589	49.3423	37.7148	37.4693	54.0727	62.1482	158.675	114.044	21.1781	82.2737	158.952	117.224	2.8403	133.231	48.9579	66.6827	98.9561	1.64143	97.7159	7.03839	12.6449	82.0784	10.3513	11.2344	81.6192	38.7815	169.424	51.612	100.992	74.2567	89.0327	75.1534	24.3053	125.54
MIN_PERIPHERY2CENTER_DIST_CHR18_a_CHR11_b	27.9668	68.5791	13.6442	68.8031	152.155	193.013	103.984	139.232	42.3473	104.379	98.6972	87.2098	144.977	50.0159	37.7111	123.334	3.88596	43.7373	141.872	80.0944	59.9388	105.823	5.98716	15.5615	66.9016	1.52099	35.6638	88.0203	139.544	105.608	67.6689	184.156	56.4225	105.135	36.3793	27.5282	131.476	83.0828	180.587	38.6224	118.65	104.167	75.7826	145.895	22.0457	172.233	67.2492	32.8733	89.8037
MIN_PERIPHERY2CENTER_DIST_CHR18_b_CHR11_b	43.1869	104.249	47.3766	31.6064	133.79	153.999	31.2158	49.0804	181.536	35.349	33.4709	138.826	208.335	45.2603	71.6951	4.99076	43.3511	44.4117	70.1159	10.7318	76.4945	45.4014	20.1969	105.107	112.01	106.363	46.2841	85.1048	110.16	114.992	214.701	21.3819	21.9566	59.9578	66.6633	39.7386	95.1504	110.319	165.961	1.56011	92.6423	93.4885	30.2018	88.8213	51.7318	74.9187	75.598	36.8204	18.5526
MIN_PERIPHERY2CENTER_DIST_CHR18_b_CHR11_a	97.1373	93.2141	90.3566	80.8938	45.3082	99.9717	136.933	115.619	18.0474	12.899	69.9705	29.9126	171.47	22.0544	32.6836	133.864	95.2862	176.711	102.163	88.1142	101.832	10.206	170.655	110.418	136.006	79.8599	26.1025	7.31929	62.0806	30.421	108.726	64.9255	19.0497	123.388	25.6914	83.078	117.369	3.31025	40.582	118.7	17.5813	146.194	8.86596	124.916	62.3339	136.284	57.4955	132.989	7.27178
CENTER2CENTER_CHR11_a_CHR1_a	74.7619	152.029	79.721	77.327	213.558	93.7655	52.9453	176.551	181.87	119.237	29.2557	96.8226	61.171	125.095	209.96	135.391	175.391	254.873	77.5444	54.863	24.636	45.7035	144.107	79.1203	55.9275	68.9402	234.933	84.2414	126.551	90.2154	72.8922	75.9652	93.0379	84.941	132.38	130.086	63.2605	23.0958	205.879	146.805	6.58808	133.33	124.686	63.4793	214.238	121.281	22.2491	181.366	105.344
CENTER2CENTER_CHR11_a_CHR1_b	162.946	24.8411	148.213	197.281	232.47	202.76	43.8752	172.781	262.878	97.6465	127.356	53.8243	176.024	77.0685	106.037	109.691	174.23	170.934	87.4443	124.033	156.864	146.487	105.839	25.2315	175.721	170.801	178.038	142.472	97.4205	181.11	128.402	84.6221	104.45	122.175	51.7759	46.8072	101.011	109.406	22.3925	42.9154	156.029	69.4713	112.385	57.2345	195.263	217.296	107.478	93.6155	60.0856
CENTER2CENTER_CHR11_b_CHR1_b	155.524	66.0296	156.55	190.954	152.53	65.5203	157.387	77.5242	54.6533	115.105	92.3949	171.899	205.186	54.7705	24.0718	217.799	118.879	88.5939	178.318	43.8504	173.508	71.502	50.6754	37.3952	157.742	205.351	122.334	49.7669	161.366	108.718	104.065	90.869	128.906	89.4951	44.5384	97.7523	151.576	187.946	223.094	160.386	93.0013	68.7314	179.041	149.87	160.069	98.0149	50.5233	24.4423	98.2532
CENTER2CENTER_CHR11_b_CHR1_a	85.7225	119.513	117.421	119.831	96.4368	138.398	138.547	123.84	123.368	173.337	39.7992	118.799	100.59	101.559	185.227	142.659	107.641	125.928	182.114	194.621	211.066	123.874	64.031	70.3342	120.266	257.901	133.177	193.378	161.14	112.238	186.809	161.633	155.115	184.916	153.76	156.593	165.216	92.1909	40.77	77.0672	86.3617	56.898	72.231	104.594	166.509	83.7905	152.209	104.809	59.6437
MIN_PERIPHERAL_DIST_CHR11_a_CHR1_a	8.48528	52.2398	16.1555	0	152.122	41.7612	0	110.86	100.11	40.0749	0	3	0	58.3952	142.088	87.5614	108.904	186.384	14.2127	0	0	0	75.4321	19.6723	0	0	112.183	16.1555	58.1979	31.8277	4.12311	0	32.7567	21.0238	59.5399	25.9615	0	0	130.874	94.3663	0	47.7074	16.1555	0	118.106	0	0	108.665	32.7567
MIN_PERIPHERAL_DIST_CHR11_b_CHR1_b	80.9259	0	91.2414	102.206	89.9444	0	95.0842	14.5258	7.07107	55.1543	50.5767	99.8699	146.66	4	0	156.595	62.3779	1	115.091	0	106.602	0	2	0	87.9432	121.033	49.0408	0	89.1964	40.5339	42.45	10.2956	57.5673	18.3576	0	31.6228	84.5991	117.021	169.532	93.7443	45.1996	20	100.469	66.7383	78.1089	12.53	0	0	30.4138
MIN_PERIPHERAL_DIST_CHR11_a_CHR1_b	78.1089	0	89.8109	123.049	186.893	123.491	0	99.4686	205.166	31.5911	79.8311	0	106.066	23.0217	45.9891	61.7171	115.987	108.273	12	25.4558	93.0645	48.2597	59.0593	0	95.0421	105.328	88.4138	66.6558	38.7427	118.802	61.2781	0	13.153	55.9017	1.41421	0	19.4165	36.2353	0	0	92.6337	0	34.2637	0	134.391	137.594	25.7294	8.48528	4.24264
MIN_PERIPHERAL_DIST_CHR11_b_CHR1_a	0	60.6713	53.4696	47.927	18.6011	51.2445	81.3204	73.4098	54.4518	87.9375	0	62.426	26.1725	51.7397	133.128	61.4736	39.1152	68.3667	122.004	123.944	122.923	38.8973	3.60555	17.6918	50	204.416	39.0513	113.146	67.2086	55.0091	124.651	55.0091	79.6178	114.756	93.7337	51.0196	83.9345	36.0139	0	21.6795	15.6525	0	1	24.1661	58.4209	0	97.5192	28.7576	0
MIN_PERIPHERY2CENTER_DIST_CHR11_a_CHR1_a	52.9207	83.0654	44.4154	40.2762	184.893	66.2704	19.6411	146.643	156.044	87.8499	8.05336	34.6615	20.0812	98.5942	182.755	113.326	152.078	220.369	32.891	18.8871	6.97769	22.4144	117.783	54.3507	21.2494	37.0515	176.745	49.6621	97.3067	55.8337	40.8161	51.5482	74.5967	57.213	84.0547	96.5945	38.8711	15.5645	172.262	120.832	12.1538	105.073	78.1155	16.1015	177.638	88.3445	4.33886	158.706	83.102
MIN_PERIPHERY2CENTER_DIST_CHR11_a_CHR1_b	110.929	11.7158	112.5	163.695	211.971	157.414	14.8269	146.972	241.035	69.4054	103.485	7.0615	135.321	53.4237	85.498	88.4606	148.471	135.889	38.4903	80.4924	117.19	114.565	90.8092	3.94439	151.12	136.362	124.684	109.416	71.5457	141.67	94.0709	51.96	76.9278	96.0082	22.3311	21.5687	61.7814	64.1274	4.94835	18.937	126.759	46.334	76.7808	18.3884	162.825	183.742	69.1109	63.9305	40.9455
MIN_PERIPHERY2CENTER_DIST_CHR11_b_CHR1_b	127.42	44.6141	121.032	149.207	122.446	18.4213	130.303	51.2004	37.488	85.0518	70.2832	145.329	179.447	32.1903	3.40462	180.31	100.428	50.1894	145.141	12.5483	144.794	27.3554	29.1284	12.8479	136.706	168.019	84.0186	24.7258	126.311	64.3545	70.5733	56.4671	105.362	65.5803	16.5664	67.5378	107.416	149.482	194.212	130.698	73.8954	45.8752	151.26	105.274	105.971	55.5416	28.8909	2.33896	66.187
MIN_PERIPHERY2CENTER_DIST_CHR11_b_CHR1_a	37.8066	86.6458	92.1964	92.3358	62.8145	88.4328	114.949	95.2541	82.8051	143.498	17.1611	94.5154	64.0213	83.0017	167.162	95.722	83.6466	102.522	142.638	164.17	182.227	97.7727	35.0555	50.2787	83.8251	227.1	99.1021	157.907	112.96	82.6182	169.533	123.814	123.623	151.537	138.615	118.364	130.986	61.2672	9.72629	43.4612	63.249	27.1113	52.2287	58.0369	117.348	56.0739	124.696	84.608	40.7742
MIN_PERIPHERY2CENTER_DIST_CHR1_a_CHR11_a	26.6605	123.767	48.7381	43.4073	181.976	68.9662	24.4719	141.361	126.27	67.1112	6.26634	58.9988	33.2974	88.7002	169.714	109.501	134.873	221.094	58.1622	16.4605	7.15012	6.75626	102.356	46.2169	19.0402	31.0082	170.2	40.9719	89.2754	65.9207	34.1246	13.4683	54.4058	48.4691	107.799	62.1057	21.2947	7.50002	165.898	120.678	6.67554	79.1944	61.5286	29.9669	153.467	30.0927	1.51351	133.997	55.1184
MIN_PERIPHERY2CENTER_DIST_CHR1_a_CHR11_b	39.7222	91.4959	82.3848	77.6403	55.4535	101.435	106.406	101.351	80.9185	120.872	11.2797	86.796	59.8416	69.0505	154.589	109.283	66.5136	90.1249	163.396	153.788	151.661	65.3596	34.327	38.9577	86.0763	235.486	72.4528	145.772	113.833	86.3854	142.27	93.8517	108.631	146.442	108.978	86.3104	118.428	69.5296	14.458	55.7222	39.7847	3.53685	25.6356	70.1871	107.346	17.7257	125.576	48.9673	13.7914
MIN_PERIPHERY2CENTER_DIST_CHR1_b_CHR11_b	111.662	8.04381	126.014	144.615	120.589	29.3146	124.331	38.9428	27.3051	82.2657	72.0629	129.558	172.409	26.5653	5.37006	193.231	80.4886	31.3132	147.847	4.40142	136.243	17.1504	23.3732	3.8887	111.597	158.545	90.2352	2.00106	125.277	84.3977	77.6432	44.3098	81.4639	43.3564	10.5409	60.0772	118.958	155.553	197.864	125.191	62.0035	40.4229	129.144	111.662	132.185	37.5788	1.3268	1.52634	62.4736
MIN_PERIPHERY2CENTER_DIST_CHR1_b_CHR11_a	130.484	3.00587	123.861	156.945	208.079	167.55	23.6624	126.901	227.238	63.5545	104.197	14.5869	146.593	47.882	66.215	83.2472	139.787	142.079	60.4091	68.8456	132.934	68.8086	76.7764	1.95439	120.073	137.933	138.923	106.257	66.5837	158.552	93.2917	7.3752	37.8668	80.639	30.5343	14.8314	59.8962	83.7835	2.58578	4.16684	120.219	22.5206	68.5674	25.619	164.723	170.17	59.0016	40.0771	31.8855
CENTER2CENTER_CHR11_a_CHR4_a	47.113	119.044	147.444	154.177	154.675	152.547	46.3793	106.825	79.7746	128.166	75.4233	93.9326	37.8198	80.8633	79.6733	112.263	23.6397	166.037	62.4901	121.869	158.107	214.323	125.125	72.5801	102.444	233.93	30.9243	58.5712	175.314	158.836	75.1439	127.997	129.127	35.6301	42.6466	75.5163	65.5476	63.2468	190.757	65.1406	148.168	72.4125	108.486	104.975	136.446	113.57	80.0055	152.282	0
CENTER2CENTER_CHR11_a_CHR4_b	117.596	84.9643	86.5623	31.0313	197.336	28.2503	21.9129	44.3192	49.0755	124.135	30.9458	180.131	53.7003	89.7776	131.449	125.098	141.481	149.695	61.1128	101.15	126.801	104.719	26.4025	39.9424	34.9952	34.6033	189.114	156.212	84.7181	120.024	126.067	154.795	56.7251	169.459	72.8445	111.123	126.676	33.3667	92.9793	74.6831	87.0727	176.442	105.571	101.598	200.196	89.4622	122.699	130.741	62.5441
CENTER2CENTER_CHR11_b_CHR4_b	144.724	104.135	37.7064	93.0556	130.862	133.371	199.955	202.121	202.757	68.6	52.8323	214.076	102.017	61.6713	100.777	166.466	98.9583	21.6069	56.6092	129.696	224.565	139.455	131.094	18.6076	37.6072	222.293	85.667	46.0595	130.946	138.983	179.587	236.288	126.378	46.8583	36.0995	154.701	174.122	109.174	173.157	82.9296	70.1063	150.232	174.891	170.454	147.93	178.356	73.0314	33.8543	0
CENTER2CENTER_CHR11_b_CHR4_a	139.198	92.6903	171.058	106.238	22.5998	279.319	175.037	158.548	193.55	164.023	45.4818	205.067	76.9886	75.1912	114.133	83.269	50.693	74.1835	114.248	76.9719	83.3781	144.327	185.322	70.0285	127.954	44.4401	83.7197	137.335	175.205	114.644	85.7835	42.3669	80.7081	116.166	99.2071	90.7297	188.507	71.0868	51.8128	129.347	63.8829	13.1606	112.078	40.9618	82.2482	136.477	98.0212	125.948	62.5441
MIN_PERIPHERAL_DIST_CHR11_a_CHR4_a	0	19.0263	76.2758	90.89	71	82.2192	0	48.775	36.0278	53	25.02	4.24264	0	19.3132	27.7669	53.2729	0	92.5743	1	68.3593	87.2009	140.769	50.705	15.5242	35.3553	150.316	0	5	90.5207	91.9239	23.0868	65.3758	67.0671	0	0	7.07107	0	6.08276	109.344	8.06226	106.513	3	50.7346	35.0143	60	52.7731	14.5602	80.7775	0
MIN_PERIPHERAL_DIST_CHR11_b_CHR4_b	92.7685	28.178	0	37.8682	58.2151	79.1265	152.771	117.686	135.274	17.2627	0	162.049	22.0227	24.7588	35.1141	64.5755	44.1475	0	11.7047	67.8307	156.013	55.1543	89.8276	0	0	156.541	17	0	53.535	88.8651	124.539	171.642	53.8145	5	0	99.6895	87.2811	47.8539	110.259	0	4.12311	78.5748	109.238	86.5506	64.7843	82.6801	28.4253	0	0
MIN_PERIPHERAL_DIST_CHR11_a_CHR4_b	41.3884	0	20.8806	0	136.209	0	0	0	11	62.2415	0	120.021	0	43	79.0759	83.006	73.7428	77.9359	0	43.9318	45.0444	30.0333	0	0	0	0	100.17	79.9187	28.6007	62.3699	62.1128	105.669	3	108.453	0	59.1692	44.9444	0	27.074	24	31.8277	112.699	35.7351	24.1868	124.056	14.3178	65.7419	74.3909	5.65685
MIN_PERIPHERAL_DIST_CHR11_b_CHR4_a	57.3062	32.3883	102.073	38.2361	0	195.558	126.562	98.0204	118.334	94.3716	7.07107	151.806	0	28.3019	59.4475	28.0178	0	16	56.356	20.445	26.9258	75.9539	131.848	16.763	63.0079	0	0	92.72	83.2706	42.9535	2.23607	0	32.2025	46.6155	47.392	28.6531	120.93	14.5602	0	78.1089	12.3693	0	52.2015	0	8.60233	42.3556	32.45	56.2939	5.65685
MIN_PERIPHERY2CENTER_DIST_CHR11_a_CHR4_a	15.9181	47.5164	112.512	116.542	104.428	115.029	20.1895	75.4495	53.0848	102.195	51.3021	69.6556	2.86075	52.5855	51.19	84.0834	2.61628	127.19	33.4853	97.0789	124.875	178.908	84.1655	46.056	73.8659	184.808	6.15587	34.7873	133.759	124.025	39.1434	99.3306	93.7947	15.4878	12.2835	34.4405	30.6279	39.3803	155.259	35.3801	124.964	39.0941	80.673	83.8512	99.7446	83.8837	43.9143	128.638	5.34341
MIN_PERIPHERY2CENTER_DIST_CHR11_a_CHR4_b	73.1861	28.9893	56.0124	0.545932	177.325	6.17829	2.68412	8.7922	23.8667	89.5921	11.7073	155.428	11.2132	70.5366	106.539	104.453	101.613	114.315	27.8985	80.5222	91.9595	66.5429	10.8639	25.6549	5.44836	1.42886	133.122	111.61	56.8864	85.3713	101.164	127.614	29.369	144.543	38.4128	83.5145	88.3341	15.1391	55.2423	50.7293	59.5691	150.351	67.246	53.5467	162.988	59.1323	83.6347	102.493	34.9104
MIN_PERIPHERY2CENTER_DIST_CHR11_b_CHR4_b	125.685	76.1381	14.1801	71.1757	103.335	98.6765	173.938	158.106	150.879	43.045	28.9529	184.52	64.1307	42.3841	82.0144	121.841	69.3945	1.39809	31.6867	97.7975	196.793	99.7191	106.294	1.50826	7.47891	192.244	49.7217	16.3594	90.4385	109.131	154.202	195.017	90.1658	15.0867	16.9002	125.482	127.31	73.3674	147.549	54.1818	35.7443	117.587	148.35	118.673	103.777	149.856	52.8265	6.3005	3.56376
MIN_PERIPHERY2CENTER_DIST_CHR11_b_CHR4_a	91.1153	56.6919	138.316	62.7867	3.52782	230.936	146.694	115.502	141.757	135.614	25.8515	179.131	49.1944	57.6103	83.4149	55.7814	33.4319	31.8176	88.8665	46.887	60.4879	96.5293	155.107	48.1294	101.761	9.00066	57.5094	113.148	120.13	78.5616	41.2974	13.8786	56.8022	82.8037	73.4196	52.0305	154.644	50.3676	25.9764	100.836	34.0632	11.4293	82.9109	14.5488	46.272	91.962	71.4466	92.4559	35.0497
MIN_PERIPHERY2CENTER_DIST_CHR4_a_CHR11_a	15.2174	92.0478	111.079	128.165	127.881	119.822	23.4467	80.3918	61.1233	80.0242	49.1749	28.1326	12.4293	47.8076	56.0019	81.1572	2.99003	130.73	15.8749	90.3123	119.936	179.363	89.5362	40.4879	60.8695	200.488	6.97679	27.8016	130.372	127.975	53.8818	95.1604	102.571	9.50429	15.7024	33.8807	30.5094	38.856	144.279	30.0805	130.692	37.6878	73.9871	62.6599	96.3552	83.1316	38.4815	104.707	5.34341
MIN_PERIPHERY2CENTER_DIST_CHR4_a_CHR11_b	103.031	64.1895	133.823	83.4303	6.7891	244.057	153.936	140.66	170.225	125.149	23.2878	176.63	30.2703	48.1	90.5046	65.6894	16.9609	55.3237	80.6288	44.6628	50.1124	122.39	162.154	37.9551	93.648	8.38859	27.5148	116.676	135.755	83.0635	40.3884	17.0573	55.678	81.1956	72.5533	65.763	154.817	41.4097	12.0113	106.279	45.9726	3.21019	80.5169	15.1424	42.2214	86.718	58.9022	95.4864	34.9104
MIN_PERIPHERY2CENTER_DIST_CHR4_b_CHR11_b	110.746	59.4855	11.2592	58.7957	84.9594	108.142	177.539	161.12	187.286	43.747	16.551	192.364	58.725	42.2128	52.4837	106.955	72.964	7.285	42.2676	99.9146	184.473	95.0888	113.828	4.10813	6.63546	186.94	51.5559	14.4072	93.6298	119.712	152.094	212.767	87.5274	26.9581	14.9939	127.628	134.357	83.4926	135.906	20.2264	36.4815	112.52	138.327	137.939	109.809	111.746	49.2053	15.5068	3.56376
MIN_PERIPHERY2CENTER_DIST_CHR4_b_CHR11_a	89.3656	46.6054	55.8563	8.34311	158.167	7.21936	3.05796	30.0124	30.142	96.334	3.25361	146.356	26.7298	64.6782	102.917	105.241	113.075	112.19	24.4403	62.8855	78.5151	71.4055	2.76315	6.30069	9.91999	1.59275	155.437	123.59	56.7224	94.8984	89.3601	129.81	22.4743	133.135	6.34251	84.4838	77.5164	7.70761	64.8147	49.2915	59.6922	137.739	75.5195	73.6431	161.168	44.0256	106.585	99.0677	35.0497
VOLUME_CHR12_a	75607	55475	76335	82474	83811	35147	62524	66731	75530	72471	42553	62174	58548	78883	73507	41265	106484	109284	92239	55727	89250	38374	131488	39130	98700	200151	87388	101612	66248	85113	78281	85687	86072	33915	79954	77609	108346	55146	63441	41272	180159	92288	128597	109487	104552	92687	61852	76167	46620
CHR12_a_CENTROID_X	334.926	346.991	269.896	385.147	186.87	255.462	162.798	250.214	232.728	244.883	312.08	350.145	332.768	340.308	214.303	273.614	334.236	215.357	196.198	308.087	239.734	351.686	193.336	290.365	281.753	232.956	316.436	217.306	303.141	425.351	166.614	252.92	174.849	408.866	260.181	357.683	263.231	214.728	177.204	237.978	235.136	169.999	246.719	279.293	232.254	300.717	315.371	255.309	116.907
CHR12_a_CENTROID_Y	291.029	321.322	260.674	285.569	291.066	313.08	270.689	308.693	313.376	286	337.582	278.906	233.442	222.82	175.898	330.959	414.46	351.435	265.002	179.851	111.573	239.419	274.622	409.78	283.925	220.947	314.269	132.624	146.501	123.79	215.862	311.423	239.81	218.508	208.699	235.763	167.827	279.912	131.723	246.559	181.185	328.525	240.732	285.288	283.486	117.57	246.549	346.825	309.724
CHR12_a_CENTROID_Z	35.4595	37.2965	31.4137	28.9108	33.2566	34.6752	45.9522	40.3537	36.062	33.2245	43.3622	40.2953	42.2737	28.7758	45.3577	47.5418	49.6074	29.2223	35.8771	35.9487	42.7291	24.8933	40.9219	40.5487	31.3645	33.4941	42.4144	27.3693	27.3602	41.9326	47.243	46.8384	31.9019	43.4101	30.3515	33.2183	39.8346	47.8875	44.6948	34.7934	35.7082	48.6825	33.6035	34.7691	51.8345	37.8622	39.522	46.9382	35.1608
MINOR_AXIS_CHR12_a	36.2518	31.772	33.2772	32.1187	30.1432	19.8866	30.1629	27.1738	33.8987	31.4752	29.853	31.3731	27.2212	37.481	33.0826	31.7768	43.6863	37.1741	36.6309	28.3439	33.4877	29.6196	49.1549	25.2419	40.5785	61.1862	36.8803	50.5885	40.2525	28.6693	42.2711	25.1615	27.4842	32.9125	35.4346	29.5792	41.6935	40.1369	44.8313	38.8125	46.6895	34.5807	32.4312	42.2996	35.8573	32.9192	29.0327	34.698	27.8013
MAJOR_AXIS_CHR12_a	72.4372	48.6215	58.6557	74.9523	58.5302	48.8333	52.4358	63.7505	50.7021	51.3743	39.5874	46.9912	81.6094	51.0074	60.8478	44.6348	60.1125	89.4679	56.2323	41.3101	67.6696	44.4412	61.8713	43.1999	64.2915	74.834	74.2334	68.3246	49.1638	63.9699	62.2459	72.8351	77.9396	55.5204	83.8649	81.6069	85.5212	49.4783	78.0615	52.4571	113.043	68.5256	81.9075	58.7026	86.1517	65.9117	60.6744	76.0054	39.0586
EQUIVALENT_DIAMETER_CHR12_a	43.2555	37.5082	41.3542	45.341	40.1045	29.478	37.3719	38.7899	38.8058	38.0237	32.8697	37.0601	40.7	41.7958	42.7937	34.5372	48.2387	48.7301	42.6813	32.9211	43.9308	33.5828	49.8288	31.3558	47.3038	63.5343	47.0699	49.0077	39.9238	38.6264	48.1994	40.7969	44.066	34.5865	43.6043	40.4773	47.3218	40.0274	42.9131	38.2854	58.9824	45.3218	46.7507	46.7883	51.4426	41.9509	39.2591	47.7512	32.0966
SOLIDITY_CHR12_a	0.716058	0.842646	0.7811	0.743287	0.812377	0.825894	0.810413	0.788983	0.789034	0.820364	0.902035	0.878453	0.699802	0.826418	0.806511	0.778164	0.808643	0.674244	0.839296	0.857643	0.772441	0.795458	0.737	0.824901	0.807336	0.833631	0.735818	0.690202	0.746133	0.746088	0.792932	0.840343	0.818218	0.647623	0.625317	0.665304	0.670163	0.736857	0.579595	0.728744	0.655969	0.835439	0.796602	0.801413	0.77191	0.769594	0.810752	0.741733	0.884738
CENTER2CENTER_DIST_NUCL2CHR12_a	90.4424	70.5446	20.0499	94.4847	82.0907	118.707	118.593	58.6431	59.6593	18.8277	113.121	120.413	80.9251	66.7009	104.275	82.7905	118.796	75.4085	26.4729	66.1944	145.397	81.6968	78.5295	97.6994	81.8233	38.9426	129.722	105.815	85.2805	138.892	106.571	83.9893	74.7897	88.4807	23.1409	60.986	69.6971	83.5418	127.321	49.4184	49.0093	114.869	88.0057	52.1193	57.5299	117.118	69.4404	37.4125	100.031
MIN_PERIPHERAL_DIST_NUCL2CHR12_a	0	0	0	0	0	0	0	7	0	0	0	0	0	0	0	5	0	0	0	0	0	0	0	0	0	0	0	0	0	0	0	0	0	0	0	0	0	0	0	7	0	0	0	0	0	0	2	0	0
MIN_PERIPHERY2CENTER_DIST_NUCL2CHR12_a	20.5407	18.7063	24.4161	21.9155	26.257	7.33984	19.4197	33.3558	29.0657	26.2247	11.7665	12.3701	13.7354	21.7788	26.96	22.4615	20.3991	22.2294	27.1237	27.0518	13.1196	17.901	22.0839	13.5201	24.3658	26.4942	20.592	20.375	20.3668	13.6506	15.7624	23.1656	24.0993	19.5965	23.3542	22.7852	23.1672	15.1152	16.3972	21.2112	27.2927	21.3228	26.6063	27.7721	18.1738	21.7608	25.214	16.0658	20.8412
MIN_PERIPHERY2CENTER_DIST_CHR12_a2NUCL	36.6779	52.8653	3.37533	45.4066	45.3781	83.082	82.2947	27.3564	27.3276	1.7721	93.5595	95.758	64.1879	42.5029	70.5931	41.7533	82.8042	28.0562	8.7437	45.2943	121.435	59.9256	38.5406	70.1328	46.1637	7.48897	90.2577	63.3033	49.474	118.095	71.8304	43.38	44.7585	61.359	0.58162	18.3522	20.1554	51.8978	60.2265	26.462	0.544188	71.6295	27.8508	25.9177	19.3185	71.7624	42.8303	9.36698	74.6589
SUBTENDEDRADIUS_CHR12_a	140.141	136.808	95.5452	147.886	115.026	143.91	145.07	129.2	141.388	94.7677	128.993	133.181	131.153	125.032	137.83	121.084	152.312	144.797	130.148	103.025	159.601	124.691	130.985	112.68	128.831	136.072	160.353	149.337	118.974	153.612	136.215	160.48	124.111	109.431	112.639	130.221	152.19	107.813	148.255	125.95	110.667	141.732	150.949	109.67	135.394	138.842	96.9445	89.7624	122.164
PERCENT_SUBTENDEDRADIUS_CHR12_a	64.5367	51.5646	20.9848	63.8901	71.3672	82.4867	81.749	45.3894	42.1956	19.8672	87.6953	90.4132	61.7028	53.3468	75.6553	68.3743	77.9957	52.079	20.3407	64.2508	91.0999	65.5192	59.9531	86.705	63.5121	28.6192	80.8978	70.8566	71.6802	90.4179	78.2377	52.3362	60.2605	80.8555	20.5443	46.8327	45.7963	77.4879	85.8796	39.2364	44.2853	81.0465	58.3014	47.5237	42.4906	84.3532	71.629	41.6795	81.8826
VOLUME_CHR12_b	72513	52381	66122	80493	68677	32522	34692	65751	53956	65366	39949	60179	47845	69307	66549	36421	87696	97972	80878	46823	82866	22372	102298	37380	41860	161679	69510	98021	64939	81494	76853	83279	49868	3815	53431	66150	103341	38640	56714	37786	90979	68019	127435	81844	82551	51730	54271	72828	42756
CHR12_b_CENTROID_X	287.167	369.091	189.369	227.593	221.607	250.478	292.803	262.264	304.852	202.174	397.921	316.075	245.38	291.1	237.448	367.03	195.428	188.974	298.313	293.834	271.608	286.235	236.376	326.289	285.373	298.76	346.758	234.209	373.022	377.335	242.998	289.657	258.484	295.475	296.339	386.999	275.935	258.011	240.225	350.513	211.766	365.796	406.489	249.545	207.34	269.38	199.226	230.502	122.91
CHR12_b_CENTROID_Y	165.59	275.462	202.893	335.052	160.819	118.173	268.218	213.505	232.238	324.971	165.535	305.792	259.539	259.393	260.714	231.405	334.413	245.162	370.906	66.329	147.016	270.955	151.57	239.897	335.801	200.53	232.1	301.809	193.013	149.608	305.412	221.682	148.014	272.728	269.572	182.633	245.169	260.659	234.346	235.52	232.424	280	113.459	235.963	213.159	149.065	259.775	243.161	343.116
CHR12_b_CENTROID_Z	24.2652	40.0926	40.4542	46.9881	39.4571	32.508	50.7486	39.1286	45.3247	35.9483	49.2306	46.2609	19.0644	40.1222	40.9066	33.4071	23.7736	36.741	36.8357	41.5113	28.0745	25.8207	28.9585	40.8936	31.1441	35.5495	40.2489	40.5723	40.7754	25.9238	32.048	37.5895	40.6096	42	41.9303	31.0318	43.4495	49.0685	46.9109	30.1371	41.4754	43.7505	41.4156	35.2227	52.9383	27.9943	23.6481	45.097	37.5305
MINOR_AXIS_CHR12_b	37.6835	36.1461	35.6975	38.4655	30.016	22.6204	28.6289	27.0968	25.0735	35.3491	33.8747	36.184	32.2995	35.6417	30.8033	35.3002	43.5911	36.0662	32.9265	31.2662	40.5638	27.2663	60.6027	26.4018	22.5731	45.4153	34.161	46.6647	43.469	32.8947	35.1138	28.046	33.4379	13.9719	27.27	36.9465	30.8726	30.1435	35.907	28.4843	33.4639	35.2771	43.373	37.2211	32.6111	35.2427	32.9736	36.6473	30.9057
MAJOR_AXIS_CHR12_b	55.1743	60.2075	53.6624	72.1597	63.8172	46.0073	39.7781	90.8553	76.5633	46.9295	54.4877	56.1769	69.9109	57.5235	62.0928	121.474	64.2185	51.8351	52.9652	37.3412	68.6111	68.4714	92.624	42.2422	49.3506	84.7279	48.7943	55.0154	48.2444	75.3666	53.5472	63.1536	61.7158	69.4114	57.8298	57.211	88.5103	52.3152	61.0307	87.7789	69.0463	51.2259	86.4707	55.3322	66.3664	42.2727	44.4384	54.8541	36.7854
EQUIVALENT_DIAMETER_CHR12_b	42.6806	39.2012	40.7735	48.8987	41.8788	28.7368	31.8973	40.5379	38.4391	36.0393	37.7482	38.1428	40.2299	41.2584	38.4708	35.5254	46.3088	40.7186	39.7252	32.4149	45.9521	31.3734	60.6594	30.945	30.634	57.1457	39.2616	45.7695	44.02	45.8345	40.1372	38.2742	37.904	26.3423	37.0793	40.4298	47.0072	37.4455	40.6138	39.9027	44.2517	38.5061	50.3455	39.9466	45.4166	35.4656	36.7277	42.8205	32.946
SOLIDITY_CHR12_b	0.839438	0.679489	0.827389	0.768867	0.833201	0.776069	0.82009	0.674678	0.729313	0.760587	0.728416	0.706357	0.673077	0.721463	0.806397	0.419874	0.709169	0.786466	0.8629	0.841201	0.705739	0.552244	0.630575	0.845035	0.784959	0.789145	0.840691	0.7138	0.848706	0.77286	0.745822	0.737428	0.714477	0.610986	0.775392	0.718247	0.734318	0.813735	0.707451	0.643474	0.737032	0.809467	0.680758	0.738902	0.861599	0.759348	0.832608	0.850191	0.916423
CENTER2CENTER_DIST_NUCL2CHR12_b	76.8744	78.3101	97.0229	83.8506	119.155	97.5725	70.8328	89.2466	78.6243	52.0697	97.2877	113.4	21.3496	13.5684	16.5239	54.467	69.309	80.5541	121.663	62.746	100.881	33.3045	70.4107	90.5856	69.7094	36.5264	99.3272	74.4102	109.135	85.839	95.96	22.6966	72.1769	77.1621	49.4589	107.614	13.9683	48.2149	18.4607	65.4503	68.0062	98.4016	119.016	7.16079	53.7965	86.3438	62.9515	74.2518	113.82
MIN_PERIPHERAL_DIST_NUCL2CHR12_b	0	0	0	0	0	0	0	0	0	0	0	0	0	0	7	9.21954	0	0	0	0	0	7	7	0	0	0	0	0	0	0	0	0	0	14.3178	0	0	0	0	0	9.43398	0	0	0	0	0	0	0	0	0
MIN_PERIPHERY2CENTER_DIST_NUCL2CHR12_b	17.2708	15.9144	22.5491	16.0172	21.7839	9.50567	19.2537	20.7582	6.52415	27.0523	13.7775	16.7405	12.0791	15.883	33.9108	26.4102	16.7842	29.7415	16.8696	21.4919	21.0782	18.8222	21.9659	13.7556	24.1478	27.4556	16.3583	22.4295	15.2247	18.9308	20.8663	30.5931	15.398	21.0071	21.0768	17.6862	19.5513	13.9357	16.0944	23.1472	21.53	25.8765	28.5923	27.781	17.0658	20.9979	16.6512	17.9107	18.4701
MIN_PERIPHERY2CENTER_DIST_CHR12_b2NUCL	52.0176	43.1703	70.28	49.3229	87.3385	66.1037	47.3624	73.6273	53.8045	24.7503	71.9139	68.8623	3.81273	6.75506	5.06944	4.98439	25.6734	43.6119	96.0232	37.3329	74.3503	9.50717	36.0446	58.2482	49.5142	8.05134	74.4219	39.0078	81.8308	50.7695	68.9696	5.627	39.9656	63.8447	17.9086	66.2508	1.00623	20.453	1.35034	50.3897	18.008	67.1367	67.7638	3.31999	33.4642	62.0504	32.7765	45.93	93.5488
SUBTENDEDRADIUS_CHR12_b	105.9	131.942	123.837	138.206	142.876	155.978	114.603	111.134	87.6666	144.607	130.041	138.984	41.766	39.9505	128.416	122.529	121.234	116.056	139.581	132.996	151.645	98.5589	141.784	106.457	108.909	149.637	120.63	132.852	127.2	148.961	118.984	110.09	92.9892	121.889	113.581	125.768	48.4528	97.6984	44.5741	140.444	135.291	128.196	153.424	104.398	91.1279	139.763	119.962	154.288	134.1
PERCENT_SUBTENDEDRADIUS_CHR12_b	72.5913	59.3519	78.3472	60.6706	83.3971	62.5553	61.8069	80.3052	89.6856	36.0077	74.8132	81.5921	51.1171	33.9631	12.8675	44.4524	57.1697	69.4095	87.1628	47.1789	66.5246	33.7915	49.6606	85.0913	64.0072	24.4101	82.3402	56.0099	85.7985	57.6252	80.6494	20.6164	77.6186	63.3051	43.5451	85.5658	28.8286	49.3508	41.4158	46.6023	50.2666	76.759	77.5731	6.85914	59.034	61.7785	52.4761	48.1254	84.8769
CENTER2CENTER_CHR12_a_CHR12_b	134.689	50.9843	99.5234	166.128	134.941	194.983	130.117	95.9558	108.954	57.8811	192.362	43.8093	94.1083	62.3522	88.0292	137.249	162.305	109.757	147.119	114.548	49.8693	72.6582	130.909	173.64	52.0027	68.9293	87.6119	170.539	85.0095	56.8193	118.678	97.4098	124.488	125.695	71.7428	60.721	78.4621	47.3869	120.449	113.171	56.6113	201.781	204.417	57.6026	74.6187	45.512	117.969	106.606	34.0092
MIN_PERIPHERAL_DIST_CHR12_a_CHR12_b	55.5968	5	33	86.6891	89.8332	114.145	81.5721	44.4185	55.4437	5	143.59	5	50.0699	11.5758	33.3916	43.8862	86.885	28.5307	91.9674	68.2715	5	15.2643	62.3378	105.806	5	5	30.249	98.3311	14.7648	5	59.4138	15.1327	51.7397	92.6607	7	4.12311	18.3576	5	23.0217	68.4251	5	114.856	94.8156	5	10.4403	4.12311	60.4979	50.9608	4.12311
MIN_PERIPHERAL_DIST_CHR12_b_CHR12_a	55.5968	5	33	86.6891	89.8332	114.145	81.5721	44.4185	55.4437	5	143.59	5	50.0699	11.5758	33.3916	43.8862	86.885	28.5307	91.9674	68.2715	5	15.2643	62.3378	105.806	5	5	30.249	98.3311	14.7648	5	59.4138	15.1327	51.7397	92.6607	7	4.12311	18.3576	5	23.0217	68.4251	5	114.856	94.8156	5	10.4403	4.12311	60.4979	50.9608	4.12311
MIN_PERIPHERY2CENTER_DIST_CHR12_a_CHR12_a	7.04493	14.1021	11.4375	7.16627	9.34856	8.75709	11.8989	7.99141	10.0701	6.38539	11.846	13.7533	5.25805	13.6052	10.6308	6.83955	16.2445	1.34541	12.9923	10.3669	8.18319	9.13088	9.16929	8.56372	6.66727	19.9432	3.01694	0.795487	6.53199	6.05502	6.77985	8.71935	7.0721	1.49949	3.42437	1.96397	4.4031	9.07945	2.96469	0.487611	3.06028	11.9131	8.94319	7.64093	9.87289	6.86457	8.82519	8.55446	12.1616
MIN_PERIPHERY2CENTER_DIST_CHR12_a_CHR12_b	85.5054	26.2375	62.3155	122.145	107.791	156.867	107.528	67.4458	86.8304	29.3907	172.225	25.0456	73.5916	40.022	55.1018	94.7163	125.646	64.465	119.409	94.2009	28.6423	48.4722	100.978	140.177	22.8437	40.094	58.8637	134.066	49.1602	36.8289	87.8969	55.0231	83.3171	103.459	28.9926	27.5346	29.6836	25.1084	53.3364	91.6495	33.7741	157.384	143.67	32.5096	32.9267	31.2243	85.6145	77.8944	19.5006
MIN_PERIPHERY2CENTER_DIST_CHR12_b_CHR12_b	11.998	10.1529	8.70463	9.31411	9.67552	4.76097	7.81036	2.92568	4.82689	7.92931	7.35085	2.85231	2.95652	11.2587	8.50118	16.4211	3.21494	13.2543	7.64746	9.4932	8.78111	4.13981	6.21981	8.17436	4.96335	10.5345	14.86	9.78918	14.6054	6.93438	11.2492	9.72059	2.28075	0.547346	7.5477	10.2222	3.27777	10.4591	8.21227	2.25856	9.98125	12.0255	8.77788	2.56641	14.3416	12.2678	12.3548	12.8769	10.4035
MIN_PERIPHERY2CENTER_DIST_CHR12_b_CHR12_a	103.144	23.226	72.6018	133.328	117.686	152.058	103.278	64.7768	78.0593	30.0414	165.75	23.4927	68.8241	32.1891	66.6118	85.3225	122.8	70.7463	121.388	90.3883	25.7536	44.1432	94.106	140.349	28.7983	34.004	59.5124	136.165	49.9545	18.2968	90.3295	51.5732	93.5819	114.882	31.9238	27.4678	56.107	26.8205	88.6391	92.5052	31.9511	157.024	151.087	29.0083	46.9514	17.6309	91.3395	80.1393	18.7292
MIN_PERIPHERY2CENTER_DIST_CHR12_a_CHR12_a	7.04493	14.1021	11.4375	7.16627	9.34856	8.75709	11.8989	7.99141	10.0701	6.38539	11.846	13.7533	5.25805	13.6052	10.6308	6.83955	16.2445	1.34541	12.9923	10.3669	8.18319	9.13088	9.16929	8.56372	6.66727	19.9432	3.01694	0.795487	6.53199	6.05502	6.77985	8.71935	7.0721	1.49949	3.42437	1.96397	4.4031	9.07945	2.96469	0.487611	3.06028	11.9131	8.94319	7.64093	9.87289	6.86457	8.82519	8.55446	12.1616
MIN_PERIPHERY2CENTER_DIST_CHR12_a_CHR12_b	85.5054	26.2375	62.3155	122.145	107.791	156.867	107.528	67.4458	86.8304	29.3907	172.225	25.0456	73.5916	40.022	55.1018	94.7163	125.646	64.465	119.409	94.2009	28.6423	48.4722	100.978	140.177	22.8437	40.094	58.8637	134.066	49.1602	36.8289	87.8969	55.0231	83.3171	103.459	28.9926	27.5346	29.6836	25.1084	53.3364	91.6495	33.7741	157.384	143.67	32.5096	32.9267	31.2243	85.6145	77.8944	19.5006
MIN_PERIPHERY2CENTER_DIST_CHR12_b_CHR12_b	11.998	10.1529	8.70463	9.31411	9.67552	4.76097	7.81036	2.92568	4.82689	7.92931	7.35085	2.85231	2.95652	11.2587	8.50118	16.4211	3.21494	13.2543	7.64746	9.4932	8.78111	4.13981	6.21981	8.17436	4.96335	10.5345	14.86	9.78918	14.6054	6.93438	11.2492	9.72059	2.28075	0.547346	7.5477	10.2222	3.27777	10.4591	8.21227	2.25856	9.98125	12.0255	8.77788	2.56641	14.3416	12.2678	12.3548	12.8769	10.4035
MIN_PERIPHERY2CENTER_DIST_CHR12_b_CHR12_a	103.144	23.226	72.6018	133.328	117.686	152.058	103.278	64.7768	78.0593	30.0414	165.75	23.4927	68.8241	32.1891	66.6118	85.3225	122.8	70.7463	121.388	90.3883	25.7536	44.1432	94.106	140.349	28.7983	34.004	59.5124	136.165	49.9545	18.2968	90.3295	51.5732	93.5819	114.882	31.9238	27.4678	56.107	26.8205	88.6391	92.5052	31.9511	157.024	151.087	29.0083	46.9514	17.6309	91.3395	80.1393	18.7292
CENTER2CENTER_CHR12_a_CHR16_a	124.541	125.947	98.5854	140.461	121.918	129.47	166.017	156.578	165.717	119.935	219.258	130.554	27.6021	41.9601	68.8817	26.4232	225.941	114.11	0	72.5782	29.0693	108.93	172.061	103.371	134.472	47.0731	20.8943	172.312	171.707	173.993	34.0351	178.471	18.1712	76.0692	71.3852	51.8432	69.2994	143.889	212.931	103.651	130.693	88.9602	62.1986	160.666	53.6082	67.5506	101.796	143.157	32.5205
CENTER2CENTER_CHR12_a_CHR16_b	86.0641	65.5188	30.7801	53.0986	108.624	106.16	173.117	93.7621	157.372	78.8455	94.5704	86.5296	160.849	129.908	46.8291	146.014	171.178	74.0222	147.119	82.4082	243.598	52.8114	87.2745	73.2913	143.709	93.9976	140.42	47.9166	200.166	195.164	113.949	105.515	41.6773	98.4161	95.0909	80.0035	137.496	70.9392	68.0597	78.9039	97.5489	139.712	169.653	80.2213	116.197	45.6072	119.847	94.2974	184.512
CENTER2CENTER_CHR12_b_CHR16_b	51.9283	48.2962	117.023	134.953	83.472	175.954	51.9293	125.236	122.968	132.296	97.811	87.7221	75.475	87.5249	48.0711	19.037	28.5242	49.7259	0	39.4079	203.047	41.4079	67.9913	173.512	105.68	111.971	99.1429	189.84	189.998	141.356	90.6871	91.5005	137.799	163.653	38.225	94.5657	80.9354	34.4013	54.0945	104.242	142.224	62.7978	80.987	97.2425	77.236	16.6246	69.6933	167.031	202.453
CENTER2CENTER_CHR12_b_CHR16_a	171.918	119.951	71.3106	38.9388	139.278	85.9135	65.8719	180.027	110.063	167.535	67.6741	100.312	110.095	22.4524	26.7404	143.501	98.8213	43.5026	147.119	98.1449	28.1344	52.0226	63.006	72.8755	134.442	61.1555	99.8594	65.45	167.868	121.007	124.501	87.9749	118.058	158.433	47.2148	71.1529	141.892	102.93	94.1688	51.3468	102.317	114.273	142.363	112.619	80.7822	75.7205	42.8275	43.6845	31.8784
MIN_PERIPHERAL_DIST_CHR12_a_CHR16_a	63	81.2958	42.107	77.0779	53.0943	61.3596	107.121	95.462	115.866	70.0286	174.41	81.3019	0	0	21.9317	0	164.906	43.0232	0	34	0	11	107.042	37.1618	52.2015	0	0	101.198	116.902	117.55	0	103.576	0	22.9347	0	11.7047	15.5564	85.3756	121.037	49.366	60.5723	10.2956	0	97.2523	2	0	42.72	86.6141	2
MIN_PERIPHERAL_DIST_CHR12_b_CHR16_b	1	3	72.1249	75.4917	27.7669	107.397	3.60555	88.0057	74.0675	84.7644	53.7587	16.5529	22.561	40.4969	15.2316	0	0	0	0	1	143.035	0	20.2485	119.407	34	49.295	49.2443	118	146.898	83.8153	35.5106	48.6621	87.2353	127.617	3.60555	38.8973	15.8114	8.83176	1	27.8926	72.519	0	3	33.0605	26.0384	0	28	111.036	149.446
MIN_PERIPHERAL_DIST_CHR12_a_CHR16_b	13.1909	19.7231	0	0	41.6053	59.9416	123.377	26.4008	113.248	29.0172	36.6742	33.5261	127.605	68.2569	0	69.6635	101.38	13.9642	91.9674	40.6079	184.394	0	29.5297	32.8938	74.9667	17.2627	72.3533	0	151.159	148.691	60.1332	60.8112	12.6491	60.3738	17	35.4683	66.2118	33.5261	0	25.4951	9.84886	70.8378	77.846	12.0416	40.8901	11.6619	71.7635	37.6431	125.913
MIN_PERIPHERAL_DIST_CHR12_b_CHR16_a	118.406	62.7694	28.1603	0	81.4555	28.6007	15.5242	126.574	57.4891	116.85	20.5183	35.0714	65.3682	0	0	80.3057	30.8869	0	91.9674	48.3115	0	2	0	1.41421	73.3485	0	37.1618	6.08276	105.38	57.4369	62.1128	4.24264	59.4811	116.932	1.41421	12	101.272	44.5197	37.2022	0	45.9674	41.1096	64.3506	58.0517	25.7099	27.3861	0	0	0
MIN_PERIPHERY2CENTER_DIST_CHR12_a_CHR16_a	91.8327	106.98	65.0606	99.5493	84.8345	92.7558	132.294	118.307	134.698	92.7224	200.334	105.074	7.21601	17.6086	39.5177	5.00685	189.86	66.6457	12.9923	51.28	7.84898	87.1595	133.754	69.4665	92.0182	12.3496	7.47877	127.272	136.342	149.376	10.544	135.455	6.00157	46.4888	12.5233	27.4779	38.1554	112.018	145.916	79.7133	86.0381	46.6839	14.3735	122.784	25.615	18.9275	72.9066	113.728	15.1856
MIN_PERIPHERY2CENTER_DIST_CHR12_a_CHR16_b	36.3426	47.4121	2.34902	15.332	74.8913	85.741	143.708	53.1639	125.656	47.969	75.7664	61.3908	144.386	98.8254	16.4456	101.15	134.521	32.5359	119.409	62.6429	214.307	20.462	46.3607	57.498	113.129	43.1219	102.099	7.57172	165.036	173.829	79.6487	74.5693	28.2345	71.0057	32.5594	52.0317	88.0031	44.187	3.84647	49.8499	34.5455	95.781	102.663	49.6128	76.3205	30.2625	95.0153	63.4041	156.8
MIN_PERIPHERY2CENTER_DIST_CHR12_b_CHR16_b	23.6501	27.4343	91.3777	100.406	45.73	144.857	20.6487	104.214	92.2852	104.306	72.6125	50.9955	35.8165	61.9727	26.2922	24.7613	3.44135	17.9106	7.64746	21.0827	171.968	8.13642	34.3456	138.445	71.3999	67.9186	75.4359	155.874	160.3	106.533	61.4757	69.2629	108.736	150.875	20.335	57.3907	36.8703	18.8396	27.4263	53.3404	97.0715	24.8827	36.7869	71.2693	44.6273	1.48683	46.5519	135.648	181.761
MIN_PERIPHERY2CENTER_DIST_CHR12_b_CHR16_a	144.592	95.4186	48.352	16.48	102.011	57.9798	29.558	154.05	73.0562	139.97	40.03	58.5028	84.8324	6.80849	5.77999	93.0241	65.5712	9.96298	121.388	76.8469	10.2723	22.9732	18.4862	37.071	112.665	20.816	68.9726	29.5034	139.384	87.6147	95.3217	39.6077	88.0601	149.431	32.0949	31.6627	124.632	67.0556	61.5585	16.8765	71.2149	68.6851	89.4647	84.8372	61.3384	47.4311	16.6317	20.8721	13.0389
MIN_PERIPHERY2CENTER_DIST_CHR16_a_CHR12_a	96.6127	100.151	80.3917	115.281	90.0076	92.2326	140.994	135.919	146.599	96.9078	193.83	107.388	13.8377	6.35826	55.2362	1.84993	200.782	93.4495	12.9923	55.4056	8.14655	32.922	145.482	65.838	95.7404	23.1858	0.658933	144.364	151.555	142.511	17.8426	147.551	3.10759	54.8256	55.6385	36.0639	47.6121	118.248	188.354	72.2758	105.813	50.5067	44.6134	135.392	20.1874	35.2589	58.6862	115.764	19.8968
MIN_PERIPHERY2CENTER_DIST_CHR16_a_CHR12_b	145.179	85.8659	53.6951	15.4891	117.793	50.8259	48.7834	153.238	94.7497	146.063	47.7296	79.8258	90.7131	1.97589	10.1127	131.672	62.1329	19.4128	119.409	69.5088	7.52426	21.9783	43.2923	36.1057	95.6411	36.0143	68.2538	38.2201	135.079	90.5193	90.755	55.5201	88.4827	128.831	15.7346	51.1525	118.764	79.7259	69.7758	27.1746	76.9429	90.2661	119.674	86.3782	46.8783	56.1359	16.7937	18.6992	13.4397
MIN_PERIPHERY2CENTER_DIST_CHR16_b_CHR12_b	33.4653	28.8115	98.8951	110.024	65.9055	140.719	34.1769	106.293	104.876	113.601	77.6534	54.9594	58.659	70.0289	37.1003	1.64391	9.50586	26.3703	7.64746	21.1775	175.053	18.3302	53.4774	154.286	66.998	92.8379	73.7636	151.453	177.254	118.026	65.3145	68.7423	116.145	140.211	19.2129	73.7322	53.0044	23.9297	25.4844	74.3534	117.505	17.354	51.135	59.6815	55.8992	0.385972	49.029	142.069	169.91
MIN_PERIPHERY2CENTER_DIST_CHR16_b_CHR12_a	61.3425	39.036	11.1318	40.2272	74.6802	87.4129	154.279	66.9399	144.928	58.9408	55.3798	59.3289	146.017	99.7194	25.5933	115.223	137.384	53.1547	121.388	60.9954	214.265	25.4735	66.6121	50.1261	104.673	68.4651	111.712	21.5695	186.971	174.043	94.6221	88.9213	28.7109	85.2781	75.7826	68.2272	115.665	59.5639	48.9731	53.4509	70.0897	115.596	143.176	43.2049	78.5962	29.7529	94.0055	69.1095	153.191
CENTER2CENTER_CHR12_a_CHR17_a	164.675	34.2583	74.3683	139.986	98.2998	193.021	189.602	156.578	35.8236	71.9634	134.361	169.42	101.08	56.2416	94.7792	81.0101	111.444	71.7929	145.102	95.8364	240.837	108.93	152.047	55.516	51.039	86.4713	237.58	73.9992	51.5625	93.4302	83.7162	115.014	57.0005	108.742	82.8084	98.9868	84.4395	68.3556	144.462	46.2415	110.569	13.3221	36.9054	32.3034	109.118	104.79	51.9486	119.735	177.177
CENTER2CENTER_CHR12_a_CHR17_b	212.997	143.633	65.177	66.4253	129.674	104.612	35.0642	93.7621	43.5268	78.5661	228.414	172.697	117.467	87.0315	147.284	52.869	170.557	163.351	128.702	130.078	246.48	52.8114	63.0379	46.5856	172.199	35.7501	187.635	212.971	42.1906	134.879	126.316	35.0619	29.9935	36.5688	107.192	103.737	153.931	57.4615	278.035	78.2702	88.1589	91.1904	49.9577	117.703	25.3233	46.6519	78.2314	40.965	90.7115
CENTER2CENTER_CHR12_b_CHR17_b	159.896	155.207	164.542	100.251	204.571	109.174	104.185	125.236	125.377	23.3378	48.7862	194.036	62.8912	50.9139	71.506	88.96	103.028	173.709	29.0385	102.615	199.962	41.4079	158.591	154.203	153.007	84.7386	146.193	58.2958	78.1659	88.0989	91.6806	88.0128	101.499	109.568	79.9142	162.602	86.4709	28.661	157.879	50.1308	49.0597	138.481	199.245	61.7737	69.4318	7.60223	55.6682	142.544	105.111
CENTER2CENTER_CHR12_b_CHR17_a	132.463	59.3417	165.626	100.281	45.3029	69.3424	136.75	180.027	140.046	48.5371	65.4198	183.69	20.6101	31.0275	35.1077	85.1176	83.6496	132.748	33.512	76.8875	193.491	52.0226	92.9557	119.318	86.8938	145.705	191.594	140.508	127.045	47.3869	53.7051	69.7335	80.8206	131.987	20.9857	130.453	85.8239	28.6879	28.6728	156.121	157.527	197.448	173.553	87.9411	51.8764	94.0669	66.7628	44.8608	184.411
MIN_PERIPHERAL_DIST_CHR12_a_CHR17_a	87.5557	0	5	48.6724	38.9615	125.734	108.6	95.462	0	17.8885	86.6833	101.454	31.9061	0	25.9615	25.9615	38.3797	0	71.4493	37.027	162.929	11	72.5396	2.23607	1.41421	3.60555	171.919	0	0	39.8121	30.8058	38.923	0	49.295	0	12.0831	27.2213	25	46.1736	0	14.7987	0	0	0	24	18.2483	0	72.8354	107.117
MIN_PERIPHERAL_DIST_CHR12_b_CHR17_b	84.0476	64.5601	90.2718	8.06226	140.695	40.7063	40.4228	88.0057	69.2387	0	0	125.483	0	0	4	18.3848	34.8425	101.138	0	47.0106	143.381	0	73.0274	90.161	77.1298	0	95.6399	0	5	30.0167	18.6815	28	43.4166	45.2327	10.198	93.2363	25	0	86.7352	0	0	89.3812	117.754	3.60555	8.60233	0	1	80.0062	39.5727
MIN_PERIPHERAL_DIST_CHR12_a_CHR17_b	130.177	63.4586	0	0	66.9179	31.209	0	26.4008	0	0	174.066	104.106	60.075	29.0172	77.1622	0	110.114	80.9938	68.593	80	190.866	0	0	4	100.578	0	117.546	130.296	0	90.2441	64.3351	0	0	0	35.7491	17.8885	73.8715	0	173.908	24.0832	22.1359	16.1245	0	60.3075	0	0	1	0	19.4165
MIN_PERIPHERAL_DIST_CHR12_b_CHR17_a	55.9017	0	77.2528	31.3209	0	31.8434	64.8537	126.574	75.1931	0	17.8885	111.978	0	0	0	19.2354	7	58.8982	0	9	111.633	2	0	58.7622	46.6476	73.3485	142.176	70.9366	60.0916	0	0	24.1661	19.0263	93.0215	0	55.4437	0	0	0	105.546	67.7864	104.47	103.682	13.4536	0	35.3553	10.6302	0	119.741
MIN_PERIPHERY2CENTER_DIST_CHR12_a_CHR17_a	116.192	16.8262	43.8511	92.2594	69.7153	156.079	149.182	118.307	13.6086	49.2382	115.137	143.949	83.5443	27.193	59.5732	58.761	75.8778	41.5802	112.641	72.2267	220.804	87.1595	107.849	25.9421	24.5222	50.699	198.097	30.3494	20.6604	69.003	58.0293	79.7347	27.5597	82.9591	29.7297	59.0739	55.552	43.6116	77.2541	15.6499	50.9536	2.04837	7.75798	2.66333	66.8271	52.9139	19.1045	95.6781	153.498
MIN_PERIPHERY2CENTER_DIST_CHR12_a_CHR17_b	162.63	124.326	29.5375	24.2374	95.1351	70.2111	14.688	53.1639	13.0131	46.8154	209.678	146.531	90.1088	63.9339	121.009	19.4006	135.705	121.087	105.299	101.287	222.596	20.462	29.5958	26.7675	134.261	1.32094	148.185	171.388	12.8617	109.632	92.2948	20.5326	5.59046	9.87069	81.8281	47.0497	111.299	27.7316	210.763	51.9038	57.2184	54.1146	30.0175	93.0032	1.52901	33.6929	37.915	16.3527	65.5524
MIN_PERIPHERY2CENTER_DIST_CHR12_b_CHR17_b	129.314	120.228	137.562	66.9729	170.56	73.0709	76.0187	104.214	97.2065	0.297497	26.6329	165.858	16.7978	18.9193	43.6135	37.1574	60.6433	138.357	4.24287	78.5942	175.197	8.13642	124.06	118.132	123.489	48.9465	123.379	24.728	52.2689	57.216	59.9783	48.0816	69.9072	102.206	57.0851	123.662	61.9184	12.5415	123.865	20.8324	21.8181	106.992	149.503	24.1762	47.8678	7.94397	32.6202	116.821	84.5899
MIN_PERIPHERY2CENTER_DIST_CHR12_b_CHR17_a	100.291	15.5087	138.168	60.815	23.1321	51.4241	106.193	154.05	103.382	21.7945	43.3935	149.349	6.29533	4.04075	8.68466	51.4117	36.8547	96.7624	14.6631	48.4932	169.286	22.9732	47.4696	86.1847	69.9045	109.335	169.906	104.801	95.1441	18.7224	18.2926	53.0643	51.5346	113.576	1.86015	90.3152	30.0348	13.0602	3.88979	132.462	112.749	150.575	121.349	61.0961	14.0045	72.4949	44.0744	21.7672	165.735
MIN_PERIPHERY2CENTER_DIST_CHR17_a_CHR12_a	136.061	2.84417	22.1895	92.9918	67.0578	161.787	147.833	135.919	5.47305	50.7552	105.927	127.102	48.4627	11.2279	58.0182	48.8421	72.2451	33.4443	103.146	62.1409	183.599	32.922	113.514	31.0276	26.8419	41.5944	211.932	28.6349	17.2185	64.0312	57.0426	72.7742	26.3351	75.2685	42.2206	56.2775	53.7173	48.5566	107.751	26.9813	75.7844	4.64489	11.5505	3.73073	67.75	68.9594	15.2849	94.981	130.801
MIN_PERIPHERY2CENTER_DIST_CHR17_a_CHR12_b	86.9708	5.1143	104.985	68.8933	22.8722	49.7481	91.6297	153.238	109.507	14.935	41.3582	142.956	4.26362	14.6496	4.27898	50.3226	57.4779	93.7673	11.5672	27.383	135.036	21.9783	17.3639	91.5884	63.7601	108.505	164.047	106.665	91.2204	15.4796	21.6586	48.4954	49.8344	109.275	0.550237	93.9163	51.8524	1.19026	3.47114	130.049	116.231	152.324	152.759	39.2035	11.3656	57.0088	32.9186	14.83	138.23
MIN_PERIPHERY2CENTER_DIST_CHR17_b_CHR12_b	113.568	100.221	117.438	41.862	174.514	66.3082	67.0464	106.293	97.2355	7.82278	17.9163	151.907	36.8345	16.3794	32.7102	67.3144	74.6812	138.518	10.532	67.9856	167.498	18.3302	107.468	126.434	110.908	14.849	116.888	29.3212	29.8137	63.4243	52.8005	68.5201	74.7899	52.7257	33.5599	131.003	52.8103	8.65934	121.002	18.6432	9.35076	120.248	164.393	37.7261	30.9506	11.4454	24.1889	105.879	60.459
MIN_PERIPHERY2CENTER_DIST_CHR17_b_CHR12_a	183.457	89.7348	18.3233	29.2742	94.9023	63.2391	17.9526	66.9399	22.0501	29.8054	192.584	130.207	77.0826	51.6827	100.421	27.8511	143.794	122.319	98.6705	109.886	215.143	25.4735	30.1781	21.4106	138.308	2.53966	157.408	173.05	20.7482	114.93	95.4427	10.7144	13.7134	13.2272	58.3484	71.1041	116.009	12.3739	241.29	52.9391	51.7865	53.1216	19.1769	86.651	8.10511	10.1393	36.4724	7.15995	43.7878
CENTER2CENTER_CHR12_a_CHR18_a	132.63	113.563	17.2049	138.183	38.0963	234.844	109.943	132.27	29.0643	96.7429	164.848	146.155	51.4604	151.555	115.463	45.4075	144.83	123.171	63.5145	49.2634	162.982	30.0385	50.8886	149.156	85.1778	87.464	134.262	135.179	136.647	210.532	119.342	201.306	130.727	154.83	52.7177	75.1734	110.706	74.524	202.446	31.6633	132.525	30.7337	105.843	138.49	59.5742	113.83	50.1501	38.3602	187.167
CENTER2CENTER_CHR12_a_CHR18_b	205.407	198.843	63.161	102.675	11.5699	180.2	203.001	67.2665	156.026	37.9462	106.77	78.2907	78.8452	115.246	78.7509	175.205	129.32	97.6868	109.402	127.708	205.728	184.156	93.7861	103.34	156.209	21.3327	41.7276	124.865	117.017	246.82	76.8881	22.6582	106.69	159.737	74.0417	105.008	143.466	44.6524	167.75	49.3793	108.639	58.1202	88.0385	109.118	94.7638	180.55	63.8207	94.3906	121.535
CENTER2CENTER_CHR12_b_CHR18_b	103.447	199.102	135.693	158.354	133.133	24.6754	91.7096	39.1392	76.3717	50.7445	126.112	94.346	161.838	75.2625	44.2641	54.9674	40.0657	38.303	58.9017	48.1251	158.828	115.965	154.194	150.281	147.113	53.2989	69.8995	48.1249	149.992	191.522	172.793	102.037	47.5467	73.2759	116.951	165.374	68.8175	32.6106	51.5114	120.389	79.1243	145.012	144.923	114.972	84.9255	141.857	61.178	84.9316	129.772
CENTER2CENTER_CHR12_b_CHR18_a	12.8643	80.3607	90.4655	109.899	125.936	40.3653	112.236	88.79	87.1454	130.012	81.4652	138.652	82.5719	93.5976	34.8249	94.2509	65.0674	132.045	210.166	111.582	115.251	101.095	103.645	71.5167	82.1377	141.503	104.105	75.1152	211.605	156.305	74.7449	120.278	66.6632	131.418	52.8358	129.32	74.0163	40.7439	88.1283	128.01	95.785	194.71	102.951	85.3157	31.0306	71.3629	71.8221	139.997	212.34
MIN_PERIPHERAL_DIST_CHR12_a_CHR18_a	55.3624	75.326	0	60.6135	0	164.6	39.4588	67.6831	0	40.1746	126.396	86.6545	0	103.484	57.4282	1	75.213	49.0917	21.8403	0	99.7998	0	0	86.0523	19.5448	13	72.5603	61.3025	72.208	168.137	50.4876	130.602	81.4985	105.594	12	0	19.7231	26.1725	103.783	0	79.0759	0	28.3373	78.5366	0	68.6003	0	0	140.488
MIN_PERIPHERAL_DIST_CHR12_b_CHR18_b	50.9215	154.897	89	89.4762	89.1964	0	38.8973	0	17.1172	5.09902	74.4043	34.3657	103.832	11	0	22.4722	0	0	5	5.83095	108.079	18.3848	94.9368	98.7978	85.3756	0	11.1803	0	99.97	144.104	128.016	30.0167	0	27.5318	56.5243	108.337	0	0	2	60.3407	22.5832	86.5159	82.1827	58.0086	43.566	83.4626	7.07107	26.4386	89.8888
MIN_PERIPHERAL_DIST_CHR12_a_CHR18_b	137.615	163.285	12.0416	34	0	122.483	149.82	17.0294	102.557	0	71.5891	18.7883	19.2354	55.0727	36.4006	108.908	50.6063	25.9615	43.8292	85.4459	163.527	99.544	34.9428	58.0517	80.7775	0	0	65.5134	57.2887	207.572	13.0767	0	51.0882	120.354	22.6274	35.805	50.2494	0	82.1401	0	52.1536	0	10.198	46.6905	33.1059	112.876	15.2971	38.9102	74.7329
MIN_PERIPHERAL_DIST_CHR12_b_CHR18_a	0	32.2025	36.1248	52.5357	84.8764	0	48.6929	28.6705	24.5968	75.6373	37.3363	63.5059	30.348	50.0899	0	26.4386	0	64.9384	166.439	52.792	49.6588	49.4166	51.9712	28.4429	40.9145	72.8354	61.6279	18.4391	144.682	107.745	14.5602	44.2832	2.82843	66.4906	0	62.2415	0	0	28.0535	66.1362	43.0116	122.376	25.3969	38.6005	0	27.2947	21.095	92.293	173.784
MIN_PERIPHERY2CENTER_DIST_CHR12_a_CHR18_a	82.9107	95.1355	3.20423	90.286	17.9445	196.762	68.5331	88.635	4.97633	67.1167	145.762	121.587	18.585	124.653	79.7966	20.2388	108.927	78.9706	35.6659	26.8987	142.598	6.52776	11.7413	120.589	44.3273	47.8525	94.6859	89.0107	101.878	185.819	86.7359	162.811	99.124	127.461	31.0545	19.3068	63.3656	45.3539	136.174	11.0499	92.6852	16.7466	60.6262	102.433	18.9866	91.945	16.5611	12.924	158.993
MIN_PERIPHERY2CENTER_DIST_CHR12_a_CHR18_b	151.598	179.791	31.0882	70.5029	8.40594	142.192	169.788	41.9783	127.751	9.42022	87.9146	52.3151	39.6756	84.5636	58.3378	128.669	92.4529	55.5575	74.9434	108.23	186.27	163.002	62.038	84.9107	117.016	1.46108	2.08887	86.622	81.0323	225.754	44.1746	9.92066	71.765	134.042	40.3077	54.2068	91.8705	19.0219	99.8642	22.4339	66.4715	13.7734	27.7637	77.2597	59.1293	140.428	36.2544	55.7879	98.2368
MIN_PERIPHERY2CENTER_DIST_CHR12_b_CHR18_b	72.1129	171.452	108.98	119.934	116.079	8.38537	55.7779	4.50566	34.2303	21.2817	98.9365	67.5388	133.452	48.4764	15.7794	35.7508	18.0572	11.3171	30.5346	28.8042	131.137	77.3169	120.207	118.756	122.107	19.3647	38.129	16.4851	122.408	158.488	143.879	56.7677	15.1721	40.8869	79.3302	127.611	37.4451	12.4131	19.8642	81.7939	46.0763	104.733	98.5342	87.1318	60.8401	114.334	29.7549	50.6591	111.116
MIN_PERIPHERY2CENTER_DIST_CHR12_b_CHR18_a	3.88384	50.5821	64.9584	70.6939	107.625	14.7588	88.2187	48.5347	50.9406	101.346	53.4243	92.8285	58.3466	70.7126	20.3734	44.1561	19.9723	96.5759	183.856	91.8013	92.2546	70.7249	69.195	48.6196	63.5946	104.957	79.3224	40.8768	181.022	124.734	43.6531	78.5682	26.1671	103.143	15.0582	89.2503	20.2072	18.5778	56.0227	102.67	67.4458	155.983	50.1272	56.3081	11.6744	50.828	48.8156	111.83	191.089
MIN_PERIPHERY2CENTER_DIST_CHR18_a_CHR12_a	105.203	93.4823	3.43078	107.918	19.6162	202.548	81.1684	108.258	5.12484	66.576	145.926	110.326	26.441	130.403	93.1628	26.6162	111.208	89.2705	48.7685	14.3457	120.136	7.514	14.3832	110.07	63.1793	46.7932	112.069	108.532	104.372	193.343	84.2512	169.437	110.638	133.119	34.6012	51.739	64.9846	56.3923	169.162	7.51383	112.168	17.3773	70.7386	115.146	32.8862	94.9111	22.8699	21.455	168.319
MIN_PERIPHERY2CENTER_DIST_CHR18_a_CHR12_b	3.29505	62.069	63.8	91.5585	104.359	12.8689	72.3788	67.6855	58.983	104.379	65.9353	106.748	54.7263	73.0627	10.3591	78.0902	40.7611	100.347	193.735	74.1403	72.515	76.0848	86.2629	47.1053	58.1838	112.061	86.1666	52.7402	173.101	139.222	50.6611	87.0607	45.8635	94.0723	17.1743	104.573	44.9956	12.2264	58.8841	90.8077	66.2611	160.562	77.3175	66.5178	17.7908	50.9753	44.7527	120.93	195.01
MIN_PERIPHERY2CENTER_DIST_CHR18_b_CHR12_b	81.3853	183.028	115.894	125.831	107.782	13.5856	74.4022	16.8431	53.7809	35.349	101.877	59.868	129.29	33.6771	25.4037	39.9387	13.5182	14.1786	33.8566	25.1733	137.12	56.7754	128.574	131.098	107.573	26.8387	41.8983	26.8474	127.42	177.553	157.266	76.3488	21.5384	58.6019	95.078	147.146	27.196	7.30857	33.6041	99.1286	54.589	126.694	127.404	86.0416	67.7296	110.822	39.1931	60.7498	108.894
MIN_PERIPHERY2CENTER_DIST_CHR18_b_CHR12_a	191.542	182.965	43.887	74.5113	1.74946	160.522	184.761	45.1111	130.945	12.899	90.3323	42.6257	40.9004	83.2462	56.7839	155.71	87.7564	67.1822	78.9595	105.647	183.792	120.633	65.2131	77.1989	117.971	6.84881	18.1905	100.746	92.0458	231.38	47.1823	4.56074	91.5538	145.725	54.7183	86.8039	98.7042	25.4222	149.79	21.7259	88.3256	38.2092	64.9652	79.4823	67.67	149.746	41.5422	78.9475	99.1458
CENTER2CENTER_CHR12_a_CHR1_a	181.258	40.5708	79.004	108.781	185.274	146.145	92.5264	96.3668	70.3491	119.237	34.9756	95.5899	192.012	38.6681	225.849	60.3119	61.7509	78.4249	96.5494	95.2766	63.6391	189.757	100.622	127.624	45.877	153.309	232.077	212.378	137.57	163.286	110.394	148.947	173.961	128.346	106.946	44.2191	56.3747	71.5771	45.6594	108.513	94.5692	107.831	26.7504	90.9991	52.5752	137.372	138.867	121.162	141.313
CENTER2CENTER_CHR12_a_CHR1_b	77.0375	136.785	111.906	215.269	181.96	67.1385	94.2961	53.2229	73.8838	97.6465	149.656	48.0753	56.7663	155.749	93.1376	45.9166	125.594	40.7173	111.709	122.138	146.754	74.7334	45.453	197.049	155.643	150.538	162.801	36.7308	153.487	65.0382	112.256	66.082	93.3288	148.917	99.7956	95.1135	83.9864	121.591	208.09	154.015	126.602	161.097	190.877	115.463	63.9159	231.492	30.7863	63.2957	107.492
CENTER2CENTER_CHR12_b_CHR1_b	120.684	158.447	206.419	70.7785	249.363	247.105	41.3253	132.651	180.571	115.105	109.709	72.9117	131.011	99.7511	74.2186	168.857	61.4477	137.011	249.812	80.1768	128.889	96.5018	87.1998	38.3026	152.239	91.7008	168.834	171.668	174.297	49.8703	35.3743	60.3347	125.67	83.122	108.99	117.315	64.8489	80.9256	89.5828	69.8972	175.372	74.4075	17.3416	64.9385	131.663	192.876	105.043	130.544	92.531
CENTER2CENTER_CHR12_b_CHR1_a	121.507	65.8216	135.836	77.4618	210.936	48.9819	70.0146	165.606	139.881	173.337	193.852	89.3469	107.978	65.9339	139.814	124.104	104.111	120.76	243.202	113.176	25.6402	117.427	90.7461	99.3315	97.8432	98.4779	182.939	85.3671	186.776	111.459	165.103	75.264	146.209	165.089	71.7374	20.1351	97.67	55.7927	106.534	90.0608	76.9767	171.328	221.942	103.24	121.636	114.711	70.8636	36.3018	165.412
MIN_PERIPHERAL_DIST_CHR12_a_CHR1_a	73.7902	0	17.8885	38.1313	120.204	71.2601	20.6155	47.4236	16.4317	40.0749	0	31.257	128.581	0	158.032	11	4.12311	19.4165	42.0595	24.3516	0	116.211	20.6155	76.857	0	102.152	127.205	118.849	60.4731	93.8669	36.8917	40.8044	106.569	65.8103	22	0	0	13.6382	0	57.8014	9.21954	49.0102	0	28.4605	0	1.41421	87.9375	45.6399	63.5138
MIN_PERIPHERAL_DIST_CHR12_b_CHR1_b	47.8957	59.4475	153.72	9.43398	184.581	168.134	0	68.6294	106.297	55.1543	44.7772	0	70.0071	37.3363	0	93.9149	0	51.3907	192.258	23.622	64.7302	22.3607	23.0217	0	82.801	0	109.449	96.8814	113.217	6	0	0	40.9145	7.68115	47.5289	41.5933	0	34.7131	28.7228	4	102.864	19.2354	0	0	79.196	113.934	21.4243	68.6222	27.313
MIN_PERIPHERAL_DIST_CHR12_a_CHR1_b	6.7082	61.9112	48.0521	121.926	121.696	18.2483	48.9183	1	14.3178	31.5911	106	0	0	102.377	24.2074	0	66.4906	0	43.2897	50.4678	77.9359	15.5564	0	136.444	55.5248	59.2115	85.3756	0	79.0822	11	52.0961	0	24.4131	78.2304	43.8292	17.8885	0	76.0263	114.276	91.351	38.9102	58.4551	78.3135	50.6063	5	144.482	0	0	57
MIN_PERIPHERAL_DIST_CHR12_b_CHR1_a	40.1622	19.3132	79.555	17.6918	136.151	0	18.6815	116.456	80.7032	87.9375	140.296	2	49.689	7.07107	76.7203	43.3244	23.2594	45.9674	190.021	52.0961	0	30	18.0278	39.2301	35.6931	49.6588	102.362	28.6531	113.155	34.9857	103.581	0	61.0328	106.71	9	0	36.2215	2.82843	38.923	0	9.84886	108.522	113.618	27.8029	36.3593	0	16.4012	0	95.0684
MIN_PERIPHERY2CENTER_DIST_CHR12_a_CHR1_a	128.909	18.8957	59.2554	79.2258	147.264	108.015	56.684	72.0116	39.4813	87.8499	11.9424	70.696	163.944	9.89467	194.667	35.2865	27.849	57.4108	61.2514	63.7654	41.6432	165.034	55.3751	102.956	16.2843	123.819	193.018	167.187	104.792	137.43	83.0846	109.198	147.644	103.518	46.0802	19.0587	16.0085	33.8543	8.9088	79.1646	49.2745	79.4346	0.197864	58.2272	16.6235	87.8093	112.799	91.915	113.055
MIN_PERIPHERY2CENTER_DIST_CHR12_a_CHR1_b	57.4636	110.214	76.7363	165.672	147.898	46.2917	68.5881	34.658	52.3621	69.4054	129.787	24.4135	13.5031	130.998	60.3935	22.7947	91.9969	21.9023	69.9292	101.302	111.11	57.59	18.6628	165.308	113.04	108.622	124.144	6.00076	116.939	36.5316	81.5244	35.159	72.0742	122.043	69.272	59.2477	41.0451	94.6375	140.836	130.286	68.0513	118.082	130.987	90.9309	33.6622	189.752	15.3944	27.7525	89.6544
MIN_PERIPHERY2CENTER_DIST_CHR12_b_CHR1_b	92.47	118.745	179.514	44.884	212.937	205.988	16.1277	111.693	144.071	85.0518	81.0806	51.6133	101.95	65.9555	25.598	119.421	24.4287	101.964	223.007	59.1492	92.8953	72.282	51.4689	20.5021	128.01	38.2113	144.165	133.994	147.176	32.2555	9.18993	29.1655	91.3679	51.3468	77.1927	79.9556	14.5931	57.353	55.7358	20.2651	132.011	43.7542	3.19703	20.5033	109.066	165.257	74.8236	99.8649	70.9373
MIN_PERIPHERY2CENTER_DIST_CHR12_b_CHR1_a	90.6098	50.9347	111.698	52.8398	171.205	12.3834	45.6831	149.91	113.549	143.498	171.429	46.8701	77.3494	39.4439	114.433	73.2037	62.8871	88.2661	217.276	86.6292	1.32644	82.6384	55.3477	71.1984	71.4532	74.0282	160.686	50.5504	159.277	79.6693	137.779	49.7838	104.427	145.983	56.1003	3.0464	68.8667	39.7097	81.6014	25.0271	42.0101	139.039	169.778	56.6865	89.2733	92.255	51.3573	14.9358	144.095
MIN_PERIPHERY2CENTER_DIST_CHR1_a_CHR12_a	125.607	15.2761	40.0495	75.0283	158.139	108.786	58.7019	75.7278	47.6333	67.1112	12.4809	57.8599	158.688	14.9702	187.398	34.0782	37.5172	55.5426	71.1386	57.6443	17.1631	137.174	65.727	103.752	14.6167	132.57	166.703	165.112	93.0828	117.539	64.1985	79.7224	134.051	91.164	80.8293	15.8663	18.8279	50.0635	2.71674	86.6699	58.904	75.5923	13.6276	59.6471	2.88717	44.8878	114.662	76.058	91.6776
MIN_PERIPHERY2CENTER_DIST_CHR1_a_CHR12_b	71.5936	34.9376	104.393	41.4858	175.865	11.826	41.7853	134.985	102.485	120.872	163.428	41.0275	79.9927	33.3223	104.226	95.7273	62.1385	78.1617	216.553	77.4596	7.97084	68.2695	50.2681	66.1748	64.2739	75.2635	125.068	60.6329	140.551	65.8051	129.535	24.7422	100.394	127.152	38.3949	7.88619	53.1293	29.0081	63.7653	60.7286	47.844	139.049	164.34	72.557	65.6804	20.7355	39.1472	3.14089	116.371
MIN_PERIPHERY2CENTER_DIST_CHR1_b_CHR12_b	73.24	99.2288	181.401	34.5792	222.091	210.011	25.6303	95.992	142.603	82.2657	73.1212	20.2457	101.157	71.3451	37.4647	142.395	32.7072	84.3071	219.573	41.8395	100.845	46.5712	57.9965	12.2104	101.68	47.1908	133.951	134.083	140.548	26.6908	14.0478	18.5035	78.1885	35.5622	77.9146	79.5683	45.559	58.7611	62.8979	46.5951	144.01	49.4542	0.889364	27.7944	102.383	142.5	52.3506	101.861	49.3244
MIN_PERIPHERY2CENTER_DIST_CHR1_b_CHR12_a	30.4969	80.6984	83.4978	171.913	156.081	31.3531	72.3423	24.0602	40.3515	63.5545	126.518	22.3318	21.6517	126.46	57.8522	21.2713	99.2446	5.80503	85.0369	71.6214	113.419	35.2231	19.5247	167.877	98.7919	100.779	123.162	9.66947	114.823	36.9797	84.3457	34.2617	35.282	103.268	74.2443	55.0185	41.0299	101.796	181.874	115.549	93.6818	101.921	141.526	77.569	34.1399	183.22	11.5815	15.7011	74.8527
CENTER2CENTER_CHR12_a_CHR4_a	89.1102	23.8313	125.632	151.051	170.424	289.049	95.0007	124.299	135.298	128.166	109.553	167.212	109.284	182.172	104.41	176.988	193.438	137.211	83.5841	151.161	236.226	82.1166	199.997	142.96	80.0339	119.323	51.0998	157.68	136.627	67.3307	213.954	58.8045	51.5606	53.5648	38.9962	34.8849	71.425	101.205	38.0035	134.769	69.4981	168.352	66.7925	41.4898	52.9853	126.956	109.573	103.108	123.748
CENTER2CENTER_CHR12_a_CHR4_b	19.1855	183.487	65.2857	50.0103	146.848	147.938	61.0229	169.652	147.862	124.135	38.6578	240.722	183.563	60.155	143.879	33.0344	122.784	53.5385	63.98	143.245	82.2887	133.314	117.077	150.143	44.5446	113.873	189.054	33.0049	117.807	158.562	40.0746	218.183	183.489	182.069	107.632	83.9907	110.655	79.2123	150.994	92.8048	106.964	110.279	192.868	136.078	48.9331	97.5737	106.332	82.1186	92.2646
CENTER2CENTER_CHR12_b_CHR4_b	121.733	189.715	98.0299	158.892	217.557	99.178	75.3164	140.375	88.8741	68.6	209.005	244.364	99.8169	39.1471	56.6293	136.637	172.249	68.6656	133.749	51.2267	84.4606	76.2176	48.2223	45.2404	21.4428	72.1349	133.94	200.217	150.584	111.298	103.384	123.452	115.746	65.413	60.6413	66.5027	85.5707	41.0016	45.8384	23.3179	134.331	107.93	15.698	78.903	97.4249	52.7606	150.459	99.2969	110.275
CENTER2CENTER_CHR12_b_CHR4_a	144.008	72.8333	206.588	138.474	120.361	96.3049	40.636	143.052	103.832	164.023	148.189	182.378	21.9155	122.589	64.2588	45.0813	118.147	36.8489	192.705	37.6328	188.694	144.483	74.0342	100.854	109.693	151.844	43.994	109.608	211.292	20.1392	171.694	155.075	89.2536	89.7271	97.4722	86.0508	132.22	98.2955	86.6691	23.6667	125.674	148.495	157.018	80.8665	32.7882	131.113	115.097	52.7845	124.984
MIN_PERIPHERAL_DIST_CHR12_a_CHR4_a	22.5832	0	60.025	81.8657	113.719	215.346	51.1957	65.3758	81.3142	53	68.7095	78.1601	37.8153	128.32	59.9583	112.823	121.971	61.1474	2	102.22	174.342	3	140.943	95.6974	11.1803	40.2616	0	89.4762	67.779	6.7082	154.551	0	0	0	0	0	4.47214	29.1548	0	83.1505	17.4929	89.8999	4	0	0	47.3814	55.8659	39.7366	75.1066
MIN_PERIPHERAL_DIST_CHR12_b_CHR4_b	58.0086	111.346	47.676	79.3095	136.371	45.7165	34.2053	58.6003	39.598	17.2627	145.196	183.098	42.6849	0	7.2111	32.249	97.0927	0	84.67	2.23607	0	17.2627	0	2	0	13.3417	78.2496	133.199	87.0977	54.5619	45.4643	47.613	34.6555	10	8	0	0	0	0	0	59.716	23.0217	0	15.1327	27.8926	0	96.3639	24.6171	71.8471
MIN_PERIPHERAL_DIST_CHR12_a_CHR4_b	0	119.549	12.3693	0	83.1865	93.8616	7	87.0919	102.083	62.2415	0	191.384	132.567	13.8924	74.4715	0	65.123	0	0	87.9375	9.21954	58.4123	49.4975	82.4924	0	46.8722	120.208	0	46.0217	92.2334	0	151.327	109.069	121.713	25.4951	37.3363	32.7719	24.0624	48.9183	7.81025	13.6382	31.0161	88.7074	73.5935	0	34.0147	55.0727	12	41.1825
MIN_PERIPHERAL_DIST_CHR12_b_CHR4_a	76.4853	13.0384	144.184	66.5883	42.72	38.2753	0	93.6002	59.4811	94.3716	89.0281	96.3639	0	65.3758	13.8924	0	40.0125	0	133.48	0	124.077	68.0147	9.89949	47.3814	56.0803	87.1321	0	26.9258	141.174	0	93.8616	77.8075	31.9061	45.9674	12.0831	18.7883	79.5362	54.3323	10.3441	0	78.6384	66.9403	61.9516	3	0	70.2922	56.7538	6.08276	85.2878
MIN_PERIPHERY2CENTER_DIST_CHR12_a_CHR4_a	55.3126	6.6821	95.6719	107.576	135.313	250.92	76.7904	83.7189	103.574	102.195	90.1902	140.786	89.0822	156.556	84.3792	136.646	158.98	88.7996	47.3412	130.347	216.854	59.0002	165.34	118.84	48.9036	78.9033	27.6351	109.961	101.879	51.906	179.191	14.6482	22.3463	26.9005	3.10661	5.54903	35.5501	64.0367	4.13225	114.327	44.5886	133.893	34.4059	14.0371	15.2368	78.3894	91.4284	81.7713	103.36
MIN_PERIPHERY2CENTER_DIST_CHR12_a_CHR4_b	7.71138	164.319	45.7013	28.5421	113.147	113.33	41.2533	127.272	117.501	89.5921	18.6135	216.95	155.234	37.0889	111.551	10.993	90.0737	8.4537	38.0637	122.513	47.2652	100.876	78.5983	119.186	20.7782	84.1104	151.751	3.72483	81.615	124.858	5.81622	174.45	154.175	158.059	80.7126	65.4747	67.945	50.59	85.4528	69.7889	46.4463	72.331	132.208	104.231	19.8735	75.9684	81.9924	39.4624	65.228
MIN_PERIPHERY2CENTER_DIST_CHR12_b_CHR4_b	89.9474	158.204	70.8911	128.964	183.229	79.6341	48.1295	99.1698	53.7627	43.045	186.197	201.538	68.7503	10.1369	39.7226	85.2647	121.4	36.3703	106.932	32.4244	47.5029	64.7505	18.0126	22.9046	4.0688	48.2328	111.102	166.042	123.076	80.9226	74.9171	72.0562	72.0716	44.6961	38.7754	40.3811	28.4886	12.8233	21.2547	9.70054	83.7233	54.1176	0.167668	48.0653	61.6143	27.6109	119.477	65.076	89.3122
MIN_PERIPHERY2CENTER_DIST_CHR12_b_CHR4_a	118.103	45.536	180.563	99.1074	81.4691	71.3715	14.944	118.176	74.9152	135.614	120.415	148.448	9.75752	92.8817	33.2582	3.87271	78.692	6.65299	166.26	16.8539	162.439	123.678	37.6042	76.5456	94.0221	113.99	16.1823	76.0484	180.823	3.79797	131.891	110.321	57.9567	83.424	56.5746	47.3555	107.149	81.7363	59.5775	4.65879	99.4375	116.615	102.838	53.9397	3.51866	104.978	86.2151	27.2152	105.349
MIN_PERIPHERY2CENTER_DIST_CHR4_a_CHR12_a	62.5217	2.529	88.8554	126.298	148.674	253.557	72.3165	106.902	112.181	80.0242	88.6081	105.208	60.7484	154.534	80.3069	150.343	156.071	108.563	36.1799	123.232	194.569	24.5437	174.042	118.976	38.4489	82.0129	21.963	137.237	100.58	38.979	188.959	26.862	32.9565	21.917	6.08439	1.96397	37.9033	67.5876	7.59518	105.03	47.9485	125.748	37.4935	8.67901	26.9082	96.6011	73.9074	60.9751	97.1176
MIN_PERIPHERY2CENTER_DIST_CHR4_a_CHR12_b	103.904	48.1119	170.952	106.207	83.741	61.7371	12.638	120.202	87.4936	125.149	116.516	124.405	2.4376	94.0047	44.4744	22.1653	77.2947	2.30842	160.07	11.9701	147.387	96.8576	46.5772	71.3775	73.1086	128.015	17.7781	60.8514	169.467	3.14887	134.975	120.54	63.9256	55.8976	47.6705	51.4032	104.425	72.1405	42.5482	2.64455	104.145	97.597	116.427	30.3346	3.95617	93.7493	81.6523	27.6764	103.753
MIN_PERIPHERY2CENTER_DIST_CHR4_b_CHR12_b	91.1775	140.237	74.7752	109.846	171.663	64.7312	60.9777	97.0154	75.0461	43.747	167.989	223.609	70.947	12.4922	28.6044	82.8748	149.046	26.8754	112.339	20.6147	35.8819	28.679	19.5689	15.5774	8.78504	37.9738	99.6351	167.348	114.781	85.1023	73.6874	102.614	77.6396	36.0836	30.0313	27.706	46.2299	17.2952	12.614	4.38402	109.793	73.2732	2.59748	46.602	61.9179	7.49611	127.629	55.0895	91.0532
MIN_PERIPHERY2CENTER_DIST_CHR4_b_CHR12_a	5.13459	138.589	26.9442	22.3226	119.818	124.361	20.5005	129.617	132.023	96.334	17.3241	216.128	158.846	35.3172	108.706	17.4416	97.6377	32.2653	17.9351	109.424	44.6977	89.3723	90.1456	114.527	11.8974	80.4234	156.147	3.74329	81.3134	130.36	10.3759	196.324	138.821	145.922	52.231	58.1867	65.4661	56.41	115.35	35.2295	74.8672	71.0038	145.518	103.469	19.0209	52.5162	77.2129	42.9877	69.1609
VOLUME_CHR16_a	37401	96152	25333	35224	26551	24157	31654	40768	19411	35644	28644	68852	38185	62209	30079	40299	82432	49168	92239	42595	68187	90104	20356	100163	100261	61614	81494	91182	38598	49294	69251	90776	43183	51520	50393	44912	81298	33054	68068	67494	106659	167748	79415	77420	123277	75264	110460	75194	25690
CHR16_a_CENTROID_X	214.165	256.979	249.08	258.048	306.717	296.616	316.514	406.244	235.173	258.553	347.243	220.237	342.589	306.157	227.881	255.241	195.923	231.91	196.198	364.525	247.335	243.142	297.615	306.406	415.115	243.185	297.139	296.811	252.857	257.789	190.363	276.117	191.77	389.407	326.378	318.495	217.111	310.717	306.501	334.527	287.519	257.398	293.056	268.654	275.354	341.841	216.442	247.875	146.794
CHR16_a_CENTROID_Y	321.106	233.306	164.361	345.232	271.004	190.507	209.204	321.572	147.681	167.518	121.163	282.582	209.607	247.2	240.619	321.353	236.333	238.642	265.002	134.393	139.513	242.817	137.903	308.585	300.746	175.018	318.64	285.461	310.225	168.303	192.817	134.76	245.287	145.234	233.155	201.849	116.3	173.881	300.819	284.228	300.921	315.729	199.339	124.98	254.391	170.774	222.746	204.354	322.036
CHR16_a_CENTROID_Z	30.6949	33.596	34.5281	24.9632	43.1774	27.998	33.5944	38.0601	34.894	45.8643	42.7099	27.8491	32.4092	28.7774	26.0826	31.1602	35.8447	34.2017	35.8771	39.9489	40.1604	33.4131	34.6726	26.8411	27.5719	34.8139	35.7005	30.7041	39.5816	27.2763	39.29	36.6399	35.6218	37.1761	41.1074	31.8491	35.3345	32.1538	39.3955	33.0616	35.2775	38.12	36.4617	36.1038	38.8063	31.4349	36.5584	35.071	38.7327
MINOR_AXIS_CHR16_a	26.2155	35.5577	26.8553	24.6935	26.8118	30.1752	20.709	31.3256	22.4023	31.6626	27.2736	32.9422	25.7053	26.0295	23.8742	22.1637	32.4324	25.3554	36.6309	27.3812	36.3995	38.487	36.3895	40.8421	45.395	33.0771	30.6638	46.4414	30.0958	25.4295	28.9384	28.25	25.7441	26.2018	27.6268	27.4067	36.3362	23.4154	33.3194	33.1434	39.2115	58.1839	29.4018	38.3627	43.3547	35.8162	32.0314	33.2994	24.3899
MAJOR_AXIS_CHR16_a	52.1217	66.9154	37.762	48.3242	66.9982	73.9675	48.1935	42.7318	33.8576	36.3463	46.3895	57.6058	51.2856	68.148	37.9668	45.8085	52.1048	52.8154	56.2323	44.8819	46.3343	65.4947	49.9724	77.4681	66.3635	41.1324	55.97	61.362	51.9268	49.8959	62.5765	62.4449	49.965	46.772	44.4379	38.9896	47.6018	59.255	47.8783	50.5618	57.4785	67.3963	58.5073	43.0767	68.7075	59.9265	79.1034	46.2561	34.1632
EQUIVALENT_DIAMETER_CHR16_a	33.3834	46.2483	30.287	31.9555	33.8951	37.9271	30.6998	34.7225	26.3704	32.6814	31.9735	41.9615	33.6757	37.0605	27.8339	30.0975	39.8114	34.9431	42.6813	32.767	38.8779	41.9337	34.9365	50.4721	46.3951	34.7448	40.4309	45.2327	33.8646	32.918	39.3989	40.3448	33.1124	32.1934	33.5699	31.8475	40.2913	26.3291	39.1474	38.3616	46.2941	55.1945	39.6041	39.4506	46.3367	40.3955	44.3469	38.9653	27.8114
SOLIDITY_CHR16_a	0.777982	0.820493	0.888119	0.785901	0.631439	0.594536	0.921119	0.866877	0.869931	0.881294	0.763823	0.87488	0.806554	0.695969	0.793173	0.81036	0.846446	0.842703	0.839296	0.821397	0.861514	0.75456	0.595755	0.727601	0.684184	0.858889	0.881168	0.696027	0.680219	0.814341	0.818248	0.853202	0.772841	0.80118	0.890961	0.90525	0.898123	0.594596	0.937645	0.844544	0.896313	0.810971	0.825497	0.909285	0.709507	0.734887	0.813365	0.951586	0.879831
CENTER2CENTER_DIST_NUCL2CHR16_a	96.045	56.6869	83.3927	72.6262	40.9925	12.907	55.1661	105.3	107.89	116.608	107.23	72.2976	100.855	26.389	41.7981	90.6765	107.233	56.2479	26.4729	93.6165	116.891	27.6847	95.3164	35.5181	65.2255	57.5188	125.217	68.4448	87.5777	41.6434	84.9857	94.8337	61.0526	86.9295	51.6413	45.209	131.063	60.9389	92.4097	71.728	92.5604	47.6502	27.4882	114.261	29.5934	84.7233	33.0973	107.502	82.1129
MIN_PERIPHERAL_DIST_NUCL2CHR16_a	0	0	0	0	7	7	7	0	14	0	0	0	0	0	0	0	0	7	0	0	0	0	21	0	0	0	0	0	0	0	0	0	0	0	0	0	0	5	0	0	0	0	0	0	0	0	0	0	0
MIN_PERIPHERY2CENTER_DIST_NUCL2CHR16_a	8.05062	22.4061	11.7401	17.9648	19.8246	14.016	26.5997	8.34885	27.8963	17.1483	18.6324	20.8547	5.4704	21.7789	19.0868	24.1639	28.8467	27.2042	27.1237	23.0594	22.8473	26.4142	27.6755	19.8496	20.5738	27.8145	26.2814	23.7094	16.4205	20.2797	23.7135	29.6411	20.3815	25.8282	21.8964	24.1564	19.968	25.1556	23.6104	22.9444	27.7268	31.1237	29.4637	17.0197	31.1982	24.4365	29.5628	23.1603	17.2686
MIN_PERIPHERY2CENTER_DIST_CHR16_a2NUCL	69.1007	35.5786	67.5379	57.0148	9.57184	3.41669	27.4389	82.1937	89.5447	94.5152	81.0506	35.4916	82.4539	3.12437	22.0555	77.657	83.9098	27.3482	8.7437	63.8026	81.6052	2.63774	68.5049	6.52998	26.895	36.0538	94.8312	38.6976	67.7403	20.0974	59.2579	64.3833	28.9856	53.513	39.6263	26.0435	107.35	34.9257	67.5148	40.9612	66.1386	9.88934	11.7685	88.5787	4.49058	61.9139	12.6208	79.6489	57.5972
SUBTENDEDRADIUS_CHR16_a	103.923	104.53	97.5439	113.969	121.778	65.2844	99.5033	113.532	149.166	151.603	129.427	137.044	108.097	122.76	89.3662	129.98	146.608	105.229	130.148	117.264	159.797	128.492	148.945	77.8855	98.4981	138.397	153.516	142.912	132.679	113.502	132.643	146.237	118.061	138.288	111.518	113.125	151.902	99.147	151.339	131.765	121.897	119.482	131.563	131.845	97.4362	136.866	95.6754	137.36	134.141
PERCENT_SUBTENDEDRADIUS_CHR16_a	92.4194	54.2302	85.4925	63.7247	33.6615	19.7704	55.4415	92.7495	72.3286	76.9165	82.8495	52.7548	93.3005	21.4963	46.7717	69.7618	73.1429	53.4528	20.3407	79.8342	73.1495	21.5459	63.9945	45.6029	66.2201	41.5606	81.5659	47.8929	66.0072	36.6895	64.0708	64.8495	51.7127	62.8612	46.3075	39.9638	86.281	61.4632	61.0613	54.4363	75.9329	39.8807	20.8935	86.6628	30.372	61.9023	34.5933	78.2628	61.214
VOLUME_CHR16_b	24976	79212	19537	29008	21112	21238	15253	25536	12810	26292	13013	54215	19754	16499	23030	34783	67116	39263	80878	38269	27552	73353	14413	32039	96740	49133	78736	73486	37184	36967	57414	73927	28329	41468	34097	38339	44842	6741	32648	57120	55496	167202	68033	74081	64099	21175	86856	67816	20853
CHR16_b_CENTROID_X	318.408	323.752	266.652	338.658	273.708	349.198	332.408	343.182	207.622	271.041	354.805	281.981	195.604	300.598	216.521	385.034	198.935	171.983	298.313	317.055	299.537	324.969	257.556	223.928	372.887	212.375	259.067	259.294	252.477	246.392	279.896	198.201	200.38	371.36	334.385	292.886	213.329	284.232	209.27	266.926	327.074	306.131	328.464	346.576	272.356	262.655	208.405	347.513	262.757
CHR16_b_CENTROID_Y	206.85	260.181	290.71	260.022	225.814	263.744	236.701	308.461	158.061	212.204	253.229	227.391	315.855	346.302	219.375	237.546	310.198	291.462	370.906	97.9534	347.71	284.517	216.048	379.774	395.042	129.313	186.477	113.633	339.849	201.537	222.72	221.433	272.733	127.893	266.56	189.05	295.882	277.041	191.204	173.244	149.167	298.837	92.1223	241.725	175.84	142.406	192.499	361.85	196.726
CHR16_b_CENTROID_Z	28.5376	33.5036	37.3049	31.2551	34.0879	27.6424	39.1409	28.1804	32.4754	42.5349	45.0086	26.6145	25.9461	35.9593	28.1	34.1407	38.435	30.3986	36.8357	37.8156	41.1108	31.3267	33.0588	32.9705	31.2949	37.3766	32.6189	40.4971	38.1244	37.7001	37.0176	40.4371	33.0143	35.1666	44.0636	37.6852	35.7496	33.9823	36.5774	31.2264	41.887	38.3801	37.4452	38.0519	34.3472	41.6621	39.362	34.1127	37.0796
MINOR_AXIS_CHR16_b	25.9435	35.4699	28.0506	20.4524	25.3348	28.3783	25.0122	28.5541	21.881	22.561	27.8831	25.8642	19.3472	24.3079	20.9333	30.0701	32.9471	26.8789	32.9265	30.4412	26.4168	36.0983	23.6264	24.7017	47.973	33.3944	30.5991	30.9382	20.82	23.4064	32.6938	24.5934	24.0662	23.4645	27.2313	27.2266	29.615	13.1686	28.675	33.2849	26.9627	55.2724	33.6481	29.1671	26.3388	19.4861	30.5551	32.7828	21.8098
MAJOR_AXIS_CHR16_b	38.4876	52.0872	36.4559	47.6393	52.131	94.1515	39.363	39.4744	31.9214	41.7699	61.5414	59.7638	54.7345	48.3646	34.6374	42.602	52.3854	53.6137	52.9652	43.35	50.4236	47.7169	42.1745	42.1589	55.7722	37.7425	54.2467	58.9996	61.1185	32.1584	37.94	63.7073	43.534	39.2171	38.3967	51.7997	49.4255	22.6622	59.6916	40.8018	70.6281	63.2953	46.4265	60.1808	62.5149	29.5328	57.7625	42.7775	60.5564
EQUIVALENT_DIAMETER_CHR16_b	29.9874	42.1101	29.3664	29.0692	30.386	35.6263	26.1823	30.2664	24.0464	27.921	34.3164	36.6632	29.686	26.8821	24.3791	29.8541	38.4568	34.1387	39.7252	33.9009	31.3914	40.6495	28.9313	30.8585	46.8583	33.241	39.2607	40.2736	33.4538	25.8571	33.8619	36.2907	28.9472	28.945	29.5538	33.8335	33.5918	15.0705	33.737	35.7276	37.3868	55.132	34.5661	38.1137	37.8075	23.3968	39.611	36.9791	30.3536
SOLIDITY_CHR16_b	0.835506	0.907363	0.802543	0.800553	0.653295	0.494642	0.697725	0.799404	0.77086	0.811682	0.67026	0.78789	0.797064	0.709604	0.733606	0.64466	0.768857	0.751244	0.8629	0.801974	0.69702	0.917547	0.773906	0.848029	0.784209	0.832415	0.865046	0.825368	0.821234	0.855389	0.875085	0.795314	0.741546	0.882043	0.801437	0.75236	0.771752	0.808846	0.691911	0.898576	0.676459	0.88176	0.74523	0.814616	0.797301	0.907997	0.85105	0.954554	0.684935
CENTER2CENTER_DIST_NUCL2CHR16_b	64.5098	37.2752	49.3276	52.4098	45.9057	79.4134	77.1971	45.0905	100.183	80.4346	43.9499	37.3661	80.7344	76.745	63.8947	64.3755	63.642	84.9998	121.663	52.8496	104.737	68.3645	9.12561	83.0186	74.8552	112.575	16.9005	117.324	116.703	56.3732	11.354	70.5437	71.1299	87.7096	72.3806	53.0499	79.8782	64.6462	59.5889	61.7168	79.4634	48.2076	85.7092	90.4537	59.3208	94.163	52.2748	102.581	89.6163
MIN_PERIPHERAL_DIST_NUCL2CHR16_b	7	0	14	7	14	0	3.16228	7	14	0	13.8924	0	2	1	0	7	7	7	0	7	5	0	21	0	0	0	0	0	0	0	0	0	0	0	0	0	7	14	14	0	0	0	0	0	0	0	0	0	7
MIN_PERIPHERY2CENTER_DIST_NUCL2CHR16_b	21.5419	22.4985	25.6991	24.2575	27.0901	14.3613	20.9832	21.1862	25.4783	20.4662	17.9939	19.6184	18.9508	20.047	21.1088	27.1445	31.4357	23.4032	16.8696	25.1845	21.896	24.3315	26.0626	18.1417	24.2952	25.6281	25.6235	22.5079	13.5152	30.706	25.9842	26.2509	22.9903	27.8359	18.9454	18.3152	27.2526	26.9834	26.4248	24.2277	21.1138	31.3808	29.547	20.4264	27.3499	21.3445	30.6447	10.5867	18.924
MIN_PERIPHERY2CENTER_DIST_CHR16_b2NUCL	48.913	21.2857	28.721	28.2855	24.0654	43.5329	54.1838	21.7366	87.8851	61.9251	19.1304	18.8671	65.6871	59.6066	53.0855	36.1437	30.5418	51.6681	96.0232	23.1025	79.0818	40.5116	4.80374	63.7618	43.5131	91.4998	2.20108	80.0256	101.887	39.8994	5.51622	49.7257	50.2442	64.7075	53.1993	28.6064	54.1692	52.1737	33.4097	36.0695	55.1136	12.9869	56.2348	52.6384	23.732	80.9644	30.8257	76.651	56.4023
SUBTENDEDRADIUS_CHR16_b	122.895	101.422	91.8178	144.619	127.709	127.357	98.2693	97.4626	136.925	150.021	82.0217	118.7	118.085	101.993	146.37	128.91	137.156	144.703	139.581	143.848	135.52	100.944	114.404	106.436	106.444	139.257	115.794	142.018	136.292	152.865	124.267	96.9418	100.369	137.374	104.412	101.411	125.854	142.337	141.302	114.336	146.56	115.008	119.867	113.046	162.957	137.224	92.4598	114.047	130.1
PERCENT_SUBTENDEDRADIUS_CHR16_b	52.4917	36.7525	53.7234	36.2399	35.9456	62.3549	78.5567	46.2645	73.1663	53.6157	53.5832	31.4794	68.3695	75.2454	43.653	49.9382	46.401	58.7407	87.1628	36.7398	77.2851	67.7249	7.97665	77.9987	70.3236	80.8396	14.5953	82.6117	85.6274	36.8776	9.13682	72.7691	70.8683	63.8475	69.3218	52.3119	63.469	45.4179	42.1712	53.9787	54.219	41.9168	71.5033	80.0153	36.4028	68.6201	56.5378	89.946	68.8828
CENTER2CENTER_CHR16_a_CHR16_b	154.679	71.9785	127.595	117.466	56.6957	90.159	32.2411	65.1641	29.5405	46.5174	132.302	82.8238	181.481	99.5172	24.1754	154.528	73.9717	79.9729	147.119	59.8816	214.644	91.8636	87.8294	109.124	103.386	55.1795	137.571	176.148	29.6626	36.6474	94.4219	116.608	28.8822	25.109	34.4787	29.2174	179.623	106.522	146.552	129.964	156.963	51.5785	112.917	140.374	78.7344	84.7328	31.4217	186.371	170.742
MIN_PERIPHERAL_DIST_CHR16_a_CHR16_b	107.517	15.6205	88.7356	71.0633	16.0312	5.65685	5	26.9258	5	4.12311	80.895	23.7065	147.506	57.2887	5	111.252	5	36.0694	91.9674	13	153.733	22.0907	41.2311	34.7707	43.0813	10	76.857	117.171	5	4.12311	49.3356	31.0645	5	3.60555	5	5	133.034	74	92.1954	75.5645	107.023	5	61.9112	93.2309	9	52.1728	5	139.617	111.396
MIN_PERIPHERAL_DIST_CHR16_b_CHR16_a	107.517	15.6205	88.7356	71.0633	16.0312	5.65685	5	26.9258	5	4.12311	80.895	23.7065	147.506	57.2887	5	111.252	5	36.0694	91.9674	13	153.733	22.0907	41.2311	34.7707	43.0813	10	76.857	117.171	5	4.12311	49.3356	31.0645	5	3.60555	5	5	133.034	74	92.1954	75.5645	107.023	5	61.9112	93.2309	9	52.1728	5	139.617	111.396
MIN_PERIPHERY2CENTER_DIST_CHR16_a_CHR16_a	3.61289	10.2597	8.37512	8.68636	3.25804	0.625203	8.12573	10.747	6.92361	12.3743	5.04452	12.475	7.77611	2.3324	7.382	5.94659	11.9579	5.74397	12.9923	2.99418	9.5493	7.74815	1.97984	7.85851	3.35816	10.1835	10.7948	2.98961	7.42342	3.04346	3.3797	8.9885	7.8006	7.24474	9.59946	11.9825	11.4562	2.93772	14.2259	11.7205	13.1299	3.90977	12.1499	13.6499	4.86219	3.57583	11.3274	14.9362	9.76893
MIN_PERIPHERY2CENTER_DIST_CHR16_a_CHR16_b	126.448	39.1489	108.802	96.2325	36.0144	43.802	20.1969	43.4277	17.6451	24.255	110.067	51.7305	162.719	71.5075	13.7632	141.558	38.4103	61.3472	119.409	30.5365	182.123	46.2183	61.1013	54.2949	70.0386	28.6857	105.798	148.736	16.1482	20.7174	68.267	91.0427	17.4909	13.4821	19.1467	16.5483	153.976	88.2351	121.597	101.495	125.613	27.8965	87.1107	116.596	49.3006	63.4295	18.5617	164.149	143.722
MIN_PERIPHERY2CENTER_DIST_CHR16_b_CHR16_b	8.93073	15.3265	3.11522	4.61185	6.13167	5.71836	3.26333	6.8911	5.66805	1.31852	3.02359	7.29637	3.15927	2.78563	2.05265	4.14944	7.33365	2.9876	7.64746	9.97507	6.28208	13.7361	2.20727	7.15083	11.2813	9.70849	7.93326	8.92074	5.69893	8.16602	8.52283	5.64563	3.29862	9.07468	4.44499	8.12651	1.83473	3.43468	4.92115	12.8076	1.36329	19.6557	8.4364	3.09344	7.61067	8.26606	8.84446	15.2117	2.11147
MIN_PERIPHERY2CENTER_DIST_CHR16_b_CHR16_a	135.81	48.6437	109.075	92.8466	34.056	55.174	15.5251	47.9275	16.7399	26.4709	103.84	51.2033	166.089	76.1812	14.9582	125.726	42.4057	54.1907	121.388	38.4991	185.364	65.0005	67.372	87.0136	76.6432	35.6214	107.276	142.441	16.6822	17.7127	75.735	50.3466	15.9892	15.4677	18.8743	16.8063	158.7	91.319	117.209	102.539	136.785	28.5815	83.4759	117.482	37.59	72.6391	17.677	162.738	138.098
MIN_PERIPHERY2CENTER_DIST_CHR16_a_CHR16_a	3.61289	10.2597	8.37512	8.68636	3.25804	0.625203	8.12573	10.747	6.92361	12.3743	5.04452	12.475	7.77611	2.3324	7.382	5.94659	11.9579	5.74397	12.9923	2.99418	9.5493	7.74815	1.97984	7.85851	3.35816	10.1835	10.7948	2.98961	7.42342	3.04346	3.3797	8.9885	7.8006	7.24474	9.59946	11.9825	11.4562	2.93772	14.2259	11.7205	13.1299	3.90977	12.1499	13.6499	4.86219	3.57583	11.3274	14.9362	9.76893
MIN_PERIPHERY2CENTER_DIST_CHR16_a_CHR16_b	126.448	39.1489	108.802	96.2325	36.0144	43.802	20.1969	43.4277	17.6451	24.255	110.067	51.7305	162.719	71.5075	13.7632	141.558	38.4103	61.3472	119.409	30.5365	182.123	46.2183	61.1013	54.2949	70.0386	28.6857	105.798	148.736	16.1482	20.7174	68.267	91.0427	17.4909	13.4821	19.1467	16.5483	153.976	88.2351	121.597	101.495	125.613	27.8965	87.1107	116.596	49.3006	63.4295	18.5617	164.149	143.722
MIN_PERIPHERY2CENTER_DIST_CHR16_b_CHR16_b	8.93073	15.3265	3.11522	4.61185	6.13167	5.71836	3.26333	6.8911	5.66805	1.31852	3.02359	7.29637	3.15927	2.78563	2.05265	4.14944	7.33365	2.9876	7.64746	9.97507	6.28208	13.7361	2.20727	7.15083	11.2813	9.70849	7.93326	8.92074	5.69893	8.16602	8.52283	5.64563	3.29862	9.07468	4.44499	8.12651	1.83473	3.43468	4.92115	12.8076	1.36329	19.6557	8.4364	3.09344	7.61067	8.26606	8.84446	15.2117	2.11147
MIN_PERIPHERY2CENTER_DIST_CHR16_b_CHR16_a	135.81	48.6437	109.075	92.8466	34.056	55.174	15.5251	47.9275	16.7399	26.4709	103.84	51.2033	166.089	76.1812	14.9582	125.726	42.4057	54.1907	121.388	38.4991	185.364	65.0005	67.372	87.0136	76.6432	35.6214	107.276	142.441	16.6822	17.7127	75.735	50.3466	15.9892	15.4677	18.8743	16.8063	158.7	91.319	117.209	102.539	136.785	28.5815	83.4759	117.482	37.59	72.6391	17.677	162.738	138.098
CENTER2CENTER_CHR16_a_CHR17_a	87.8224	93.7281	135.302	107.285	100.024	63.5622	79.713	0	201.326	147.281	90.0068	165.671	120.746	29.8861	39.1878	75.0955	116.075	111.271	145.102	129.642	214.08	0	58.0838	49.4723	98.1459	131.792	232.856	116.919	157.219	82.4334	102.654	84.5515	43.7593	60.4962	42.748	59.3297	148.176	103.904	77.164	136.914	172.249	83.5586	33.8127	182.317	86.6551	46.4347	58.9821	74.8363	153.737
CENTER2CENTER_CHR16_a_CHR17_b	131.546	54.3389	151.483	77.8246	78.1194	28.2464	142.995	65.1641	149.47	189.901	36.6022	191.553	141.572	56.6509	91.247	62.8488	71.7512	133.25	128.702	166.739	218.143	91.8636	180.013	84.3985	63.0358	32.3369	182.887	53.83	130.462	48.4137	107.519	175.23	37.7609	56.5364	125.305	111.656	222.006	86.7595	67.0704	78.8015	54.1162	63.784	68.0265	97.6709	29.9913	72.9879	69.4463	179.382	73.7593
CENTER2CENTER_CHR16_b_CHR17_b	183.031	109.812	59.098	43.5352	125.962	72.3941	147.282	0	134.255	154.556	135.846	119.141	59.3429	128.739	113.283	96.1319	82.2743	188.648	29.0385	117.547	59.0667	0	94.7714	34.5059	73.0836	61.0679	49.1334	223.962	158.851	81.1715	13.1504	125.123	66.3685	72.9519	115.318	119.427	128.605	54.8954	210.801	54.9291	145.964	87.099	146.566	151.467	95.0814	15.7225	100.362	100.709	98.784
CENTER2CENTER_CHR16_b_CHR17_a	144.235	44.5419	83.8207	87.9842	46.1492	136.522	111.337	65.1641	191.921	123.551	44.9436	101.504	60.9768	74.2877	52.5836	101.616	78.2024	121.959	33.512	82.9655	94.2123	91.8636	67.4302	73.4104	143.702	166.979	98.4292	60.596	186.801	109.16	115.28	32.5567	57.5585	45.8227	26.0954	42.1183	166.427	8.24271	76.8775	118.828	17.4522	134.998	133.166	73.9305	33.2478	103.723	85.4494	195.548	65.5554
MIN_PERIPHERAL_DIST_CHR16_a_CHR17_a	37.855	14.4222	69.4046	55	38.8458	16.9706	26.4008	0	145.22	79.9062	32.3883	102.318	50.8035	0	0	30.0167	59.716	45.31	71.4493	61.4003	118.093	0	0	0	31.8277	54.4059	177.02	55.5248	102.176	31.0483	43.0232	0	0	2.82843	0	5.09902	95.1788	58.1378	6.32456	81.0247	91.0824	0	0	112.29	11.4017	0	17.2047	24.0624	88.0965
MIN_PERIPHERAL_DIST_CHR16_b_CHR17_b	122.205	39.2173	4	0	76.2168	6.32456	94.451	0	83.7735	86.8907	74.4648	51.2835	25.4951	83.7616	53.6004	39.1152	30.4138	116.228	0	69.5701	2	0	27.2029	0	0	0	0	146.233	119.616	38.3406	0	84.2199	26.4386	19.799	49.2443	71.7914	78.1601	20.5913	145.183	0	85.1939	32.7109	80.8084	78.721	22.2261	0	57.2451	52.0384	31.6702
MIN_PERIPHERAL_DIST_CHR16_a_CHR17_b	94.7734	0	96.8607	7.07107	24.1868	0	85.4225	26.9258	90.1166	120.412	0	122.947	77.9359	0	32.7719	22.4722	4	66.2344	68.593	114.695	150.23	22.0907	102.142	8	0	0	122.532	0	84.7703	0	54.6534	120.208	0	0	45.8476	68.7314	162.25	31.8277	11.0454	1.41421	0	14.1421	11.0454	37.5367	0	28.0178	18.868	113.04	5
MIN_PERIPHERAL_DIST_CHR16_b_CHR17_a	88.3289	0	27.7849	27.7669	0	68.4763	56.0357	26.9258	141.421	65.5439	0	35.2278	0	23.7065	7.2111	42.0595	22.2036	45.2769	0	20.9045	44.8219	22.0907	4.47214	28.0178	80.8084	84.4808	44.8219	4.24264	130.392	59.9416	72.1249	0	0	10	0	0	104.192	0	23	65.2227	0	66.4078	75.452	21.4009	0	54.8999	43.3244	147.153	10.6302
MIN_PERIPHERY2CENTER_DIST_CHR16_a_CHR17_a	72.5782	71.1263	121.991	87.5034	76.3252	36.2613	67.048	10.747	182.045	128.122	67.4155	128.572	102.275	12.6944	14.0157	61.3877	92.9417	81.7673	112.641	99.4629	175.642	7.74815	38.0742	16.0742	63.4035	105.01	202.664	88.8923	136.925	50.4239	70.7718	58.5323	11.2909	29.8782	15.4091	35.575	124.336	85.0186	53.0124	108.697	140.404	43.2988	10.1268	156.745	49.5294	18.8409	43.7814	54.8921	133.957
MIN_PERIPHERY2CENTER_DIST_CHR16_a_CHR17_b	113.178	17.8182	136.798	54.4038	53.9814	2.97793	119.864	43.4277	129.225	168.066	15.2945	154.662	123.329	23.7945	74.6075	48.1136	51.6235	98.8169	105.299	136.055	181.702	46.2183	154.072	36.8995	33.4272	13.2815	152.745	9.84178	110.461	17.4687	81.2825	143.029	21.0064	44.3235	95.0801	92.0062	198.897	60.8575	37.9334	55.474	29.3484	35.4921	30.4908	72.5548	10.142	53.9956	49.7151	150.71	49.6508
MIN_PERIPHERY2CENTER_DIST_CHR16_b_CHR17_b	164.795	90.0392	41.4238	19.4438	106.049	34.3394	130.057	6.8911	119.762	135.381	110.279	90.0617	49.6237	112.863	98.7431	66.4893	58.1104	155.408	4.24287	91.2353	33.0001	13.7361	79.5001	7.44576	47.6736	34.7181	23.4134	187.788	146.546	62.0714	3.48671	111.388	53.4272	55.4875	98.3103	90.6361	99.5948	44.5329	181.677	25.2275	121.981	52.6903	122.03	117.784	56.2943	2.24702	86.1727	78.2164	66.0168
MIN_PERIPHERY2CENTER_DIST_CHR16_b_CHR17_a	126.938	16.4226	67.4355	70.7894	31.0584	105.143	94.7508	47.9275	179.073	108.403	18.7239	71.2973	45.5872	47.3346	38.0744	80.2651	44.9077	90.9861	14.6631	55.7322	65.0963	65.0005	39.0984	46.1369	110.53	138.673	71.7266	31.7617	166.062	88.1513	95.734	4.98047	36.0973	29.7576	7.69161	8.03782	137.476	1.07532	49.9739	91.8837	2.42887	111.763	107.928	50.5436	14.9891	91.4206	65.9319	169.777	38.859
MIN_PERIPHERY2CENTER_DIST_CHR17_a_CHR16_a	54.1712	37.2289	83.868	77.426	55.5446	36.6604	44.8031	10.747	164.99	97.0147	56.3095	138.79	69.1656	13.3797	12.137	44.4206	83.3598	74.6065	103.146	90.961	156.399	7.74815	0.514118	22.3241	64.6093	81.403	205.984	83.7152	122.501	62.3835	75.1128	17.1968	10.6549	38.7837	8.94101	24.9948	118.082	77.2367	29.3485	109.025	122.497	38.6852	21.0517	137.577	48.1305	17.1247	35.0458	44.2122	108.186
MIN_PERIPHERY2CENTER_DIST_CHR17_a_CHR16_b	106.61	20.1968	48.2588	40.5414	8.86589	99.1913	76.0282	43.4277	154.501	81.9033	12.0827	64.0889	19.0352	39.2061	22.8117	68.6235	54.9122	75.9188	11.5672	50.2693	72.8901	46.2183	26.6458	53.7915	114.052	113.27	73.4204	33.3761	152.082	85.0581	94.3025	11.3781	24.6534	25.3756	2.14487	3.41616	132.77	12.0847	44.6292	94.2882	10.8333	89.9498	100.233	43.0984	16.472	67.8539	61.8813	172.752	37.4903
MIN_PERIPHERY2CENTER_DIST_CHR17_b_CHR16_b	140.974	56.4889	18.4947	10.8597	96.1459	45.2749	111.552	6.8911	98.3113	106.656	101.013	80.7718	35.456	97.9489	70.0302	70.0316	54.0263	149.452	10.532	90.3455	27.0169	13.7361	42.3627	17.2095	22.8315	27.7918	22.666	181.846	132.861	57.6499	3.71244	97.9104	44.7744	30.5784	70.5414	97.9927	108.238	32.6991	173.842	21.0331	109.165	67.1072	105.493	109.217	59.6059	15.3214	71.8833	73.1707	65.1958
MIN_PERIPHERY2CENTER_DIST_CHR17_b_CHR16_a	113.672	23.7359	114.299	25.1971	51.0367	4.21155	109.962	47.9275	112.788	142.832	17.7591	158.6	97.453	18.3219	49.6609	32.9814	23.7319	100.84	98.6705	145.857	187.059	65.0005	128.468	59.3867	27.5599	6.27084	151.852	16.8514	104.129	23.7219	84.3295	154.068	17.7874	6.98511	73.2893	87.5206	184.647	57.3405	39.8018	27.0361	13.7293	37.0142	50.3704	63.8567	7.20338	49.1434	40.5965	141.827	30.3817
CENTER2CENTER_CHR16_a_CHR18_a	178.118	69.0077	101.611	112.657	150.655	119.91	95.6588	114.012	161.736	60.2788	59.7879	84.695	47.7179	112.302	53.5526	50.2852	81.6849	94.1534	63.5145	30.2469	135.57	135.656	131.993	64.7552	53.2219	134.119	129.304	39.5838	182.674	85.0813	103.78	41.077	116.568	115.65	84.0903	72.9362	145.993	70.6928	63.8256	105.266	22.5671	88.1917	48.3068	33.8328	50.7704	139.472	69.7886	172.317	182.715
CENTER2CENTER_CHR16_a_CHR18_b	172.859	79.4416	157.477	152.63	120.687	84.9761	37.5353	182.672	42.0311	154.704	124.804	111.892	82.917	86.9226	46.1276	186.601	108.387	77.1211	109.402	81.4305	181.017	78.008	160.612	98.0936	34.1668	29.1228	39.7801	63.5332	77.6322	91.9645	50.7782	186.894	94.481	157.215	138.114	122.707	198.965	102.314	52.2624	131.125	29.9199	37.9746	50.8921	129.9	46.4674	156.33	45.8203	90.8224	98.5597
CENTER2CENTER_CHR16_b_CHR18_b	144.761	151.097	33.1581	57.0941	107.68	173.995	41.4537	120.596	66.9232	112.603	66.5791	30.0004	217.345	19.3609	56.6588	36.9159	42.3536	28.8471	58.9017	48.3179	122.525	154.864	86.2037	41.3459	91.3346	81.7409	104.125	141.759	106.196	59.8752	123.295	124.58	105.988	150.885	151.892	134.594	46.5821	59.3142	99.9059	38.9173	148.12	84.1132	87.9579	31.5526	39.0074	146.385	68.5853	98.6232	83.6554
CENTER2CENTER_CHR16_b_CHR18_a	47.8631	49.6305	27.8328	86.0393	124.902	208.103	120.893	86.1482	158.612	65.3665	88.8411	62.7263	156.212	52.5329	73.2668	105.376	51.3764	144.579	210.166	72.3387	105.24	76.2523	44.5205	121.066	86.7733	173.234	16.4556	137.213	208.856	55.4391	25.0972	121.554	122.62	98.7805	88.7243	81.0768	36.7332	57.2286	135.911	110.412	171.615	134.713	101.156	135.175	62.2927	69.6576	96.7671	65.8865	54.6927
MIN_PERIPHERAL_DIST_CHR16_a_CHR18_a	123.483	16.0312	53	75.6637	100.529	53.3854	42.5793	70.9225	121.594	18.3848	17.8045	22.5832	0	53.4883	6.32456	20.5183	30.4138	33.3916	21.8403	0	54.6534	32.0312	81.1542	16.2788	0	61.4736	77.55	0	116.645	47	33.7194	0	65.192	63.4114	29.4788	28.8617	80.9073	23.3452	18.3848	42.0119	0	22.1359	0	0	0	90.1998	31.1127	125.782	137.029
MIN_PERIPHERAL_DIST_CHR16_b_CHR18_b	104.943	111.848	0	13	55.9017	119.206	4.47214	77.7946	20.0998	47.5184	29.0172	0	177.556	0	20.025	4	0	0	5	3.60555	69.1737	73.171	44.0114	5	41.6293	26.0192	53.8238	82.201	59.3043	29.4449	92.957	87.2811	65.2993	112.161	108.194	93.819	7.07107	29.0345	53.2635	0	112.938	38.6005	40.3113	0	0	97.8673	27.7309	53.0377	30.0666
MIN_PERIPHERAL_DIST_CHR16_a_CHR18_b	130.943	24.3516	121.811	97.1442	71.8053	38.0789	0	132.563	0	88.21	75.5976	59.6154	19.4165	17.9165	10	152.315	48.0208	31.1448	43.8292	39.7366	120.254	0	110.073	22.6936	0	0	0	5.65685	36.5787	53.2541	3	129.035	47.4342	104.886	99.925	88.3685	133.33	62.9365	8.06226	71.0282	0	0	5	92.19	0	108.931	8.48528	47.8017	55.9464
MIN_PERIPHERAL_DIST_CHR16_b_CHR18_a	5.09902	0	0	40.2741	69.6348	143.108	65.6277	46.0435	122.642	16.4924	37.5766	1.41421	105.991	4	37.7094	57.3062	0	78.4729	166.439	14.8661	51.4004	31.6702	6.32456	59.0339	32.2025	90.3604	0	75.5645	138.672	15.5885	0	29.2746	73.8309	61.6198	30.4631	27.2029	0	20.8806	78.3199	54.4518	137.317	71.3653	49.0102	78.7464	14.3178	34.0147	60.8276	20.5426	18.3848
MIN_PERIPHERY2CENTER_DIST_CHR16_a_CHR18_a	151.248	30.3102	82.1656	93.8573	119.03	85.511	70.7236	87.1692	143.736	41.359	32.5216	50.5725	16.5696	73.8694	27.2421	37.7951	58.3477	60.379	35.6659	11.9383	97.4556	58.3925	105.356	37.7723	13.5905	107.984	99.4049	13.9842	154.863	72.2446	74.9875	12.4133	84.6829	83.3883	61.7266	53.0055	119.932	45.4255	45.6386	77.8064	2.76685	54.7838	19.0473	10.4865	17.8002	118.57	52.8491	145.417	153.663
MIN_PERIPHERY2CENTER_DIST_CHR16_a_CHR18_b	153.576	40.201	137.324	136.609	88.7672	52.4704	6.82138	157.269	25.7772	130.613	97.568	81.6855	55.8693	62.0663	25.3664	171.648	76.9176	55.6747	74.9434	59.5896	141.635	44.773	136.001	42.8614	5.70132	12.0875	10.2636	28.4168	57.0109	71.3551	21.5166	155.388	61.7089	121.186	121.942	103.594	175.415	76.2241	27.0791	99.2873	3.68994	6.38793	23.7778	108.937	16.2214	133.123	26.6991	72.2369	78.2171
MIN_PERIPHERY2CENTER_DIST_CHR16_b_CHR18_b	124.001	128.001	15.9261	35.4423	73.6693	137.076	21.9341	97.1613	50.9609	91.5036	46.1242	12.8802	206.555	12.7168	36.2664	19.5892	11.3626	9.61996	30.5346	27.2674	96.4889	133.606	69.5885	26.1111	64.006	59.1785	75.0856	103.578	80.8257	41.8613	105.859	109.491	84.5934	128.856	131.022	108.914	23.2418	50.588	70.9707	10.5164	126.148	57.7786	63.0871	12.5126	10.282	130.528	44.5914	77.0665	49.9484
MIN_PERIPHERY2CENTER_DIST_CHR16_b_CHR18_a	29.9135	19.4978	8.71437	69.1736	91.3083	174.721	98.3613	69.4178	143.885	44.4008	60.065	38.5098	138.231	30.64	60.7045	76.6564	22.2992	111.28	183.856	55.8762	84.5499	49.0175	28.8146	103.587	58.0418	145.208	2.67697	103.845	176.898	36.7788	3.58616	55.0717	99.3358	83.9098	65.3263	54.7066	14.8497	45.4976	110.399	84.9863	150.01	105.93	67.099	111.483	34.4187	53.6603	76.4176	43.2291	40.8181
MIN_PERIPHERY2CENTER_DIST_CHR18_a_CHR16_a	150.348	53.593	75.2573	95.3341	131.617	88.2341	67.7687	97.2706	138.968	38.6883	45.4901	54.0855	24.8906	91.6813	31.7504	32.8261	53.6254	66.168	48.7685	6.77534	92.8075	108.638	107.651	47.3318	32.0212	88.1915	106.232	9.14835	143.117	61.9336	64.4256	9.72985	95.0983	94.8235	57.6651	49.6517	105.183	49.9276	40.9095	71.5943	5.39492	55.4795	17.7706	22.2293	28.7103	112.075	48.3195	152.45	166.362
MIN_PERIPHERY2CENTER_DIST_CHR18_a_CHR16_b	19.1626	29.2287	8.47293	56.5929	102.744	177.512	87.9865	64.0085	138.234	37.5111	66.5122	27.0742	125.815	26.6504	50.628	87.2585	22.9122	112.022	193.735	35.7143	77.9338	59.0878	20.5573	76.8764	58.16	117.922	2.60134	108.374	169.7	33.3207	8.16786	96.8806	97.7062	77.9304	51.5223	56.4357	4.39553	33.6384	102.567	79.4603	158.308	100.358	83.5683	102.317	33.988	49.8675	78.0341	43.3534	36.8459
MIN_PERIPHERY2CENTER_DIST_CHR18_b_CHR16_b	125.752	135.015	17.2309	22.6372	89.6989	156.381	23.2151	98.9347	33.7398	68.4662	47.5044	11.123	189.362	3.7669	39.1266	21.1266	15.3537	6.48485	33.8566	23.4595	95.0757	96.9369	60.6962	21.869	69.7894	50.1123	82.1772	121.376	85.0696	47.8174	110.605	101.051	87.9774	133.956	130.078	119.409	29.7614	37.8532	81.7708	12.9096	135.574	66.1222	64.7552	12.2181	16.8771	114.106	52.9377	72.3918	62.8693
MIN_PERIPHERY2CENTER_DIST_CHR18_b_CHR16_a	149.629	63.2575	142.359	114.454	103.671	68.8265	20.2183	158.463	8.1643	112.358	102.451	87.5623	45.918	49.8628	27.3956	168.047	80.2117	49.8483	78.9595	61.5294	160.036	16.7013	134.951	77.295	15.0056	13.1658	13.6584	40.5643	57.0186	78.3794	33.6191	159.925	79.5333	141.027	117.387	106.818	158.784	89.284	32.2361	103.59	6.68691	19.4284	32.529	114.397	21.5699	131.993	28.749	67.7951	77.4393
CENTER2CENTER_CHR16_a_CHR1_a	119.828	164.604	85.889	44.6086	75.3909	53.3325	76.3458	89.9446	143.622	35.2841	209.797	70.5845	203.352	50.347	161.829	79.7457	178.26	149.368	96.5494	147.682	46.8349	95.5712	92.2983	67.3992	150.722	115.937	228.291	40.1585	108.335	76.3612	77.0288	44.5604	156.491	62.1524	36.327	52.1565	60.5921	86.5357	199.235	128.922	38.7556	105.108	80.7913	212.412	95.2804	88.2035	42.6853	25.6435	135.61
CENTER2CENTER_CHR16_a_CHR1_b	192.998	78.4544	176.477	104.009	112.763	169.128	79.5398	122.823	235.068	90.1759	88.3296	121.009	67.0317	116.371	67.6716	28.801	157.811	131.703	111.709	59.0301	123.208	93.5911	128.956	97.416	21.9008	152.847	149.081	186.62	48.9861	127.369	108.761	147.67	75.6883	137.824	145.524	48.4885	118.337	109.705	38.3025	50.5929	191.818	89.8334	129.157	119.812	66.0059	202.605	80.8758	152.74	75.444
CENTER2CENTER_CHR16_b_CHR1_b	73.2581	117.669	112.997	171.806	167.422	106.203	80.4147	66.6484	222.433	90.3586	90.1469	50.8865	186.557	131.582	64.827	180.753	84.4364	109.17	249.812	60.0788	141.409	108.052	48.1021	183.358	106.054	201.824	91.4249	80.7742	72.9098	156.464	55.8369	125.357	61.6024	129.645	147.213	27.8697	61.6957	52.4751	140.147	170.065	35.8232	60.1235	81.2745	160.576	144.517	197.643	94.1095	37.2657	165.036
CENTER2CENTER_CHR16_b_CHR1_a	144.777	98.7863	104.332	101.711	128.511	139.383	92.008	59.4218	124.004	42.301	99.3793	19.8881	96.9698	149.522	185.837	125.116	117.433	72.4359	243.202	112.21	202.782	151.075	28.84	89.7638	183.217	128.878	92.3107	214.797	133.04	61.7518	88.6014	73.0569	146.987	38.0817	38.1644	77.3874	120.916	83.9573	57.3858	38.1966	122.186	126.304	181.643	170.879	165.22	123.214	20.6427	160.755	56.7343
MIN_PERIPHERAL_DIST_CHR16_a_CHR1_a	63.0714	105.38	40.2244	0	22.0227	3	12.3693	37.3363	68.3374	0	150.708	6.40312	136.066	0	108.706	24.1661	109.225	90.4102	42.0595	76.6551	0	6.32456	39.0513	0	79.5362	75.6902	131.795	0	45.2217	25.4951	10	0	89.3588	11.7047	0	0	0	24.1868	131.522	78.924	0	49.99	0	151.714	0	11	0	0	59.5399
MIN_PERIPHERAL_DIST_CHR16_b_CHR1_b	10.6302	42.2019	64	104.254	117.885	51.0392	27.313	0	170.147	25	27.7669	1	143.401	80.2808	6.7082	126.909	29.9833	34.8282	192.258	0	69.152	49.5782	0	133.724	52.8394	140.007	34.0147	2	11.0454	107.74	0	21.0238	0	75.2861	95.0894	0	4.12311	23.0868	85.2584	109.859	0	0	23.3452	86.7756	74.0135	129.283	28.3196	0	100.578
MIN_PERIPHERAL_DIST_CHR16_a_CHR1_b	124.282	8.06226	141.767	34.0294	68.6222	83.7257	27.7309	59.8247	178.452	35.3553	37.4833	56.4712	0	50.3587	9.05538	0	92.0272	50.1597	43.2897	0	72.1803	8	71.4213	34.3657	0	81.5414	86.4523	117.614	0	72.808	42.0595	69.7782	8.544	66.9403	89.9389	0	66.2722	58.0345	0	0	116.185	0	59.2368	47.9375	0	128.826	7.61577	98.7421	27.8029
MIN_PERIPHERAL_DIST_CHR16_b_CHR1_a	74.4782	43.1393	44.1588	31.6228	74.3909	77.0779	30.9516	3.60555	54.4518	0	34.7131	0	36.1248	86.3018	137.237	66.174	43.2782	9.21954	190.021	38.833	114.861	83.0542	0	49.0102	118.802	72.2011	2.82843	132.834	64.3817	25.0599	28.1603	0	84	0	0	10.3441	70	35.1426	0	0	52.9622	65.2993	93.755	102.22	65	16.9706	0	81.3019	1
MIN_PERIPHERY2CENTER_DIST_CHR16_a_CHR1_a	103.214	136.746	71.599	16.6137	55.3132	27.8485	50.7495	68.144	124.344	16.9315	183.085	38.5752	176.435	23.9991	144.042	51.7805	150.607	131.857	61.2514	119.786	19.7849	64.8988	67.2216	33.0872	115.692	98.2153	197.236	15.5733	78.4842	55.7643	59.6844	24.9372	130.262	47.2544	20.0983	32.1358	33.5231	59.3078	174.18	104.856	12.6547	77.057	57.9567	185.269	49.4533	60.8176	25.9579	8.01927	106.794
MIN_PERIPHERY2CENTER_DIST_CHR16_a_CHR1_b	164.578	40.6446	163.196	73.6278	96.3902	119.825	59.7955	101.191	215.493	73.0469	61.4303	95.2644	43.1795	79.6462	47.8396	14.206	122.308	106.538	69.9292	38.5625	102.704	50.0522	102.708	62.3189	1.10471	127.657	126.847	154.739	19.4086	94.9497	77.442	114.067	54.4352	101.707	120.54	29.0957	92.4624	89.4352	19.3698	28.5862	159.734	53.0518	105.425	94.4314	23.6605	177.805	30.0192	129.456	61.6133
MIN_PERIPHERY2CENTER_DIST_CHR16_b_CHR1_b	47.2763	100.784	96.2331	149.065	145.706	81.8204	63.5824	44.0487	208.354	72.7135	64.5088	33.1343	176.001	109.407	44.7175	151.968	61.9321	83.7602	223.007	35.8785	109.514	84.5242	23.3265	164.678	78.8278	181.217	66.9069	54.662	42.3576	132.753	30.1912	106.977	39.617	108.879	127.076	9.85497	41.3016	45.7118	111.991	140.731	19.608	32.3024	55.3783	124.255	103.136	181.631	66.9459	12.3297	131.586
MIN_PERIPHERY2CENTER_DIST_CHR16_b_CHR1_a	126.426	74.5057	84.6337	76.1266	107.433	101.963	70.0181	40.4567	108.219	26.6707	66.5678	6.64512	73.745	124.438	175.343	95.1857	84.8541	52.7014	217.276	81.7339	176.064	130.251	9.5011	72.2889	145.509	106.696	63.818	182.064	100.539	49.5606	69.8331	10.0202	124.126	24.8476	19.8607	58.1341	100.136	73.2236	34.209	19.0125	100.486	90.8762	157.747	131.972	126.983	109.987	1.36784	137.114	42.3601
MIN_PERIPHERY2CENTER_DIST_CHR1_a_CHR16_a	83.7817	133.852	54.3493	13.2043	43.3585	28.2518	37.9846	58.0087	87.6829	13.8177	177.598	38.7881	166.617	12.9584	125.485	53.5569	138.869	108.559	71.1386	105.557	19.2215	37.0595	63.1005	28.353	115.983	92.9034	162.03	3.50927	77.7468	51.8685	32.4971	15.3493	116.636	25.724	10.6605	5.61693	18.2117	49.4649	156.564	102.588	0.594256	77.2972	30.2068	178.904	34.8524	34.0291	16.4718	8.0045	87.7391
MIN_PERIPHERY2CENTER_DIST_CHR1_a_CHR16_b	92.3931	67.4373	62.9582	58.9374	94.9904	114.902	53.6371	25.5405	69.8558	3.79387	67.7146	6.21385	57.8124	110.569	149.192	94.9893	74.9074	29.3822	216.553	69.5372	141.641	104.573	5.07848	65.9708	157.045	92.0303	27.6965	163.449	99.7237	38.931	47.4079	36.4631	106.744	7.75505	7.51469	32.1598	91.2663	47.0499	14.3587	15.4156	74.9709	100.992	118.548	139.689	103.042	31.1251	3.34376	105.396	14.8795
MIN_PERIPHERY2CENTER_DIST_CHR1_b_CHR16_b	32.3086	59.7276	81.6236	126.013	139.553	74.7537	45.2559	18.5496	184.437	46.348	54.0168	20.0766	153.718	102.049	24.5873	154.977	54.5977	60.4253	219.573	11.5023	100.782	73.6356	16.9052	151.958	80.5095	159.082	59.0668	33.1972	37.5645	133.071	20.9599	33.9683	5.27642	98.2185	116.125	2.68811	27.5944	32.0852	113.888	138.734	12.0872	24.6158	47.2658	124.365	115.016	145.966	54.1305	8.04407	134.325
MIN_PERIPHERY2CENTER_DIST_CHR1_b_CHR16_a	152.006	47.0965	155.615	64.9423	84.013	132.536	43.0733	80.3035	197.804	56.4842	64.2114	80.7203	24.5448	88.0439	29.9454	7.55865	126.516	74.6994	85.0369	15.623	91.8265	29.2755	97.4293	67.9308	7.43335	106.905	108.769	150.39	10.944	104.715	71.5528	100.338	21.0249	102.734	115.772	10.2465	90.9619	78.9229	2.65795	13.1852	150.05	19.2234	80.0589	74.0772	37.6008	155.441	30.3039	119.853	46.556
CENTER2CENTER_CHR16_a_CHR4_a	37.0352	143.234	160.978	144.367	71.3608	167.595	94.3253	37.3897	36.7106	45.3462	140.176	164.986	127.55	140.808	70.1855	181.112	64.3304	33.1123	83.5841	125.422	210.473	160.724	40.9337	80.0256	78.736	165.148	67.4486	51.5522	181.276	112.441	189.499	235.689	58.2212	70.5071	107.2	39.305	29.0935	107.753	180.265	55.5836	187.522	133.126	45.3177	159.546	74.4185	60.036	73.234	90.4788	96.0705
CENTER2CENTER_CHR16_a_CHR4_b	137.037	74.1782	136.852	128.69	85.4994	29.7771	123.854	89.8747	21.5724	235.807	224.714	192.059	194.02	35.1975	77.4088	51.6179	176.971	61.6002	63.98	145.643	66.9915	107.056	110.529	53.1179	150.794	72.9419	187.513	198.445	76.252	105.567	23.6755	43.7178	167.906	194.979	107.841	43.9514	137.703	65.0762	67.3876	57.2255	118.007	34.5931	130.743	61.6077	99.3655	111.649	110.513	111.507	78.9642
CENTER2CENTER_CHR16_b_CHR4_b	71.1446	142.302	50.8312	88.9487	137.781	84.2402	122.591	96.5884	39.626	200.625	114.047	159.155	95.997	124.707	101.401	141.612	164.38	58.1765	133.749	85.9683	199.034	81.9362	90.0553	135.2	127.016	86.9447	50.4788	39.4627	104.707	92.3365	79.4927	159.976	167.694	192.173	91.783	45.1087	49.9414	55.227	88.9986	82.1061	48.7429	52.1444	67.3723	149.182	155.146	54.8007	97.8438	75.9959	92.7168
CENTER2CENTER_CHR16_b_CHR4_a	120.43	87.5105	137.764	98.2999	64.0722	250.964	88.1998	32.4231	22.9184	76.0796	87.9172	99.1581	57.2394	129.27	83.3927	50.4767	96.0706	85.6649	192.705	71.8575	111.3	134.249	121.531	101.667	145.527	212.492	126.84	147.93	207.365	129.387	102.031	150.043	86.8836	81.219	127.198	60.7651	158.1	126.439	34.3183	127.158	76.5574	127.468	148.475	43.9452	96.7727	140.129	54.5201	184.966	105.968
MIN_PERIPHERAL_DIST_CHR16_a_CHR4_a	0	86.0407	116.606	92.6607	2.23607	99.8549	54.5985	0	2	0	84.67	94.0479	59.2368	71.6938	28	140.357	8.48528	0	2	78.6003	129.275	52.3355	0	23.0217	7.07107	103.947	0	0	114.46	50.4876	142.274	170.018	17.0294	14.4222	44.833	0	0	31	107.541	0	142.972	42.0476	0	93.1343	22.2036	0	0	35.805	54.3323
MIN_PERIPHERAL_DIST_CHR16_b_CHR4_b	17.088	70.3491	0	32.6497	68.9493	13.4536	90.05	49.5883	7.61577	154.512	48.7442	107.559	31.8277	76.87	52.8583	54.1664	108.642	0	84.67	40.3113	132.098	17.4929	54.5619	90.4268	62.3618	28.0713	0	0	56.0803	55.1181	34.3657	66.5432	101.951	135.074	48.6107	0	0	18.0278	22.4722	0	0	0	0	92.2009	83.0301	0	56.356	26	34.8282
MIN_PERIPHERAL_DIST_CHR16_a_CHR4_b	79.3662	0	84.8882	55.7584	19.105	0	82.662	49.0306	0	188.688	155.66	143.562	140.602	0	18	0	128.008	5.83095	0	89.0954	5	41.5933	59.203	0	88	22.6716	122.576	137.819	33.4963	60.7124	0	0	93.322	125.69	43.8292	1	56.0892	16.6433	20.0998	8.48528	57.6281	0	60.5145	6.40312	33.9558	50.9706	17.6918	55.3624	38.4708
MIN_PERIPHERAL_DIST_CHR16_b_CHR4_a	59.8749	25.7099	85.7146	60.5145	14	185.132	43.2666	0	0	6.40312	43.0232	18.6815	0	69.814	40.4228	0	32.6497	25.9808	133.48	29.8329	48.7647	47.8957	83.006	57	96.5091	144.222	47.927	92.0978	136.316	79.404	39.2683	98.661	46.5725	25.9422	55.7584	0	104.623	86.093	0	72.0139	28.0178	39.9249	75.06	0	35.8469	91.2195	0	123.968	52.9528
MIN_PERIPHERY2CENTER_DIST_CHR16_a_CHR4_a	9.69902	120.061	146.082	125.293	34.6108	134.81	75.7394	12.0302	19.0408	25.3331	113.031	127.774	109.321	100.273	53.0678	169.412	41.1003	5.88953	47.3412	99.4505	171.523	93.5663	17.9481	48.9098	40.7651	142.398	38.7517	21.7946	153.485	83.2473	165.563	205.042	39.6693	48.8511	93.1161	21.9805	5.89405	78.842	155.418	30.1425	160.804	97.3924	16.1827	134.147	47.2745	28.2432	23.7833	68.5367	82.65
MIN_PERIPHERY2CENTER_DIST_CHR16_a_CHR4_b	108.553	33.0854	115.351	102.364	64.5056	13.0868	103.195	67.7208	6.18696	214.588	197.789	159.763	166.82	20.6186	58.9614	20.5962	155.91	40.3626	38.0637	115.629	45.6367	80.4108	90.1754	23.9588	111.136	56.2251	154.875	171.011	55.71	83.7123	6.94624	18.855	137.971	160.075	75.7092	22.3909	110.531	40.5437	45.5631	32.3953	84.4706	2.54191	109.397	39.4528	59.9787	89.9284	45.2679	91.979	51.3626
MIN_PERIPHERY2CENTER_DIST_CHR16_b_CHR4_b	47.7307	120.398	28.0024	72.5404	116.286	52.4875	106.324	78.5002	23.3285	181.721	79.7915	129.505	72.6242	107.091	92.2177	110.792	132.125	26.772	106.932	67.6829	167.305	58.509	70.8303	116.891	88.4299	64.6901	19.0464	22.5947	79.3514	79.9834	60.2967	92.774	143.469	169.46	76.0657	17.5022	25.9393	42.7432	60.6591	52.4294	25.5625	16.594	38.7269	121.507	122.194	36.956	72.8196	54.5957	61.1068
MIN_PERIPHERY2CENTER_DIST_CHR16_b_CHR4_a	100.474	60.3859	120.863	85.8427	34.9543	218.496	70.9756	15.2617	11.2547	57.2565	69.1633	69.7125	39.5862	106.452	64.8733	18.461	73.0206	61.3377	166.26	51.967	82.5123	106.852	103.619	84.482	115.356	186.177	99.8468	119.089	175.257	110.663	65.2275	128.11	72.4112	59.9144	107.241	44.0969	136.526	115.905	12.4733	97.2656	45.6719	95.3319	115.557	24.1545	72.2442	128.673	29.5294	159.037	73.5721
MIN_PERIPHERY2CENTER_DIST_CHR4_a_CHR16_a	6.52177	110.957	130.558	111.684	41.5919	132.992	73.4046	13.9909	14.2065	14.3222	112.484	128.847	77.282	112.931	45.9743	152.948	29.0908	16.375	36.1799	106.249	167.517	128.15	20.9095	52.9725	41.8699	129.062	22.7269	5.27186	140.9	80.8283	167.619	200.449	37.3006	41.5696	59.288	22.6028	8.3453	59.7854	131.957	16.3848	170.025	79.2923	20.7835	118.619	54.749	29.5601	41.1103	55.2837	72.7469
MIN_PERIPHERY2CENTER_DIST_CHR4_a_CHR16_b	79.3348	53.3108	103.651	73.3868	41.9986	218.003	61.7182	15.0223	3.46883	26.7056	64.4742	48.7159	20.3778	92.225	57.4699	31.0866	56.1891	47.35	160.07	48.9465	77.5288	74.8954	98.7328	73.8025	125.153	171.951	72.9746	120.844	167.484	99.4771	75.1418	120.038	64.0232	49.0296	75.7595	19.2316	126.927	97.6799	3.71721	101.538	58.4441	73.8062	108.906	15.6415	59.0099	103.22	13.2244	149.71	86.115
MIN_PERIPHERY2CENTER_DIST_CHR4_b_CHR16_b	41.5277	92.5673	18.1002	51.1539	90.7087	39.0924	107.747	68.5933	22.6034	173.963	76.262	137.434	54.4976	97.6612	63.7828	84.1429	140.045	22.1182	112.339	58.8481	162.626	40.6829	74.8451	109.329	99.269	51.5023	22.7927	14.1786	81.7813	72.033	54.0785	133.074	125.818	158.178	67.2154	19.5153	14.3496	32.0575	50.9995	23.0016	10.02	16.3609	29.0529	122.102	115.569	13.376	82.6535	42.9317	66.5234
MIN_PERIPHERY2CENTER_DIST_CHR4_b_CHR16_a	107.479	24.6858	105.645	81.9566	38.0825	6.28752	105.748	70.8759	8.36085	210.735	182.697	175.641	169.989	8.09637	42.5221	29.5592	148.722	19.5276	17.9351	118.264	23.486	65.9212	80.8464	17.0239	128.617	40.7696	156.488	165.927	53.6773	85.8216	2.7404	19.4781	123.759	159.969	74.8273	21.3731	83.5827	41.713	41.4221	31.8125	91.528	3.83092	83.8435	32.6142	64.9112	71.9826	89.7954	82.7471	59.3576
VOLUME_CHR17_a	69888	87962	82726	97097	92190	54439	97377	40768	61376	143521	109144	65093	123340	93793	140406	64204	126161	92351	85974	87640	133042	90104	111174	52997	72814	221676	120743	93716	73269	101031	69741	93674	86499	54621	100709	89929	75859	72891	112679	91315	128499	109872	82005	107016	122241	101479	93219	79373	117530
CHR17_a_CENTROID_X	178.362	318.143	344.155	253.477	232.931	318.213	292.336	406.244	227.957	172.945	353.498	275.574	242.391	317.879	203.781	284.503	276.544	285.481	270.541	236.473	383.269	243.142	320.298	292.464	326.196	187.305	202.832	281.17	252.56	332.949	190.448	223.169	229.298	328.969	313.271	260.784	343.885	282.447	240.036	198.328	335.868	177.264	260.046	305.893	239.171	334.638	264.515	187.846	286.23
CHR17_a_CENTROID_Y	241.141	304.247	260.364	238.703	204.225	130.816	133.519	321.572	348.877	286.489	210.287	126.79	276.932	274.064	269.682	252.199	319.813	336.099	389.611	116.379	304.842	242.817	191.346	354.312	259.204	294.377	105.736	169.612	153.076	135.128	295.443	200.663	222.967	145.28	272.248	215.609	192.801	273.456	261.64	270.26	135.597	338.664	206.323	303.45	175.689	216.61	256.912	248.967	257.686
CHR17_a_CENTROID_Z	24.6458	30.2366	27.3911	36.8334	33.1275	24.7264	27.1541	38.0601	35.5613	31.4083	31.8071	38.5109	29.7099	34.6139	36.5813	32.0197	38.0667	30.5097	35.4719	30.7201	35.9049	33.4131	32.9135	39.5748	27.0424	34.6905	35.1936	32.7658	34.9077	34.031	36.8851	38.1726	32.7239	34.5281	29.8236	31.5188	40.982	41.1873	38.1271	32.7023	35.3249	44.0033	34.2489	37.2312	36.3873	33.252	37.2965	32.4782	31.5609
MINOR_AXIS_CHR17_a	45.3796	42.1846	41.2907	36.4601	32.3216	25.5154	53.8892	31.3256	24.1239	38.4873	37.7007	31.2606	39.3023	28.8862	46.4045	35.313	39.46	32.2321	35.0636	35.2308	37.5106	38.487	57.1509	30.8251	36.9663	59.6163	42.3381	40.5194	38.4672	41.008	32.6072	30.3185	37.9388	31.9513	39.6421	42.4309	35.1562	35.9725	34.6406	35.1263	39.676	40.0851	29.5042	47.543	33.2124	40.9878	37.5051	40.3132	46.2634
MAJOR_AXIS_CHR17_a	58.7736	87.2985	69.6759	91.0817	87.8859	68.0865	122.141	42.7318	61.536	83.4409	69.9112	45.1875	92.7647	86.1445	69.2382	52.7008	64.8066	62.7002	57.2391	64.6396	86.1564	65.4947	78.9683	41.248	53.9813	79.5616	65.1867	81.7846	68.8128	54.4864	50.703	85.9375	58.2743	47.12	66.8753	74.5136	54.4434	47.4114	88.3074	66.1855	73.4667	81.1766	55.8389	72.1676	78.5503	78.673	50.3195	49.2106	79.395
EQUIVALENT_DIAMETER_CHR17_a	45.7141	47.0525	45.1742	45.7206	45.3496	40.4385	49.5048	34.7225	36.8497	53.288	49.5528	35.8488	52.1061	45.4913	52.768	37.618	47.5237	41.6077	41.3158	41.327	51.6598	41.9337	50.3825	34.3719	43.2766	66.8988	48.9861	41.9759	39.4307	44.9678	39.4592	39.7303	43.7016	37.2283	47.3949	43.5276	40.2504	39.8907	49.3484	44.9883	50.6117	45.7662	37.6607	48.1297	49.2837	43.4188	41.0164	42.2358	51.189
SOLIDITY_CHR17_a	0.741362	0.646845	0.723239	0.670594	0.738655	0.851697	0.467408	0.866877	0.851044	0.802048	0.870505	0.883718	0.722813	0.771787	0.82814	0.715318	0.809015	0.833726	0.791025	0.758714	0.781397	0.75456	0.640374	0.864039	0.88325	0.865354	0.795282	0.626883	0.63248	0.865502	0.890178	0.715635	0.794404	0.865334	0.821407	0.68156	0.841322	0.866675	0.754344	0.818814	0.822902	0.704354	0.842562	0.701081	0.863429	0.662132	0.836082	0.875664	0.726409
CENTER2CENTER_DIST_NUCL2CHR17_a	83.936	37.3099	69.224	56.8313	74.875	74.7213	79.2549	105.3	94.7841	55.0843	34.7463	93.6405	20.1641	25.0737	37.5204	50.3614	14.9842	55.9266	122.243	36.3491	102.624	27.6847	76.2354	44.9375	69.3741	109.207	107.99	66.2658	73.3155	55.1158	115.514	53.4172	17.836	55.8611	60.5626	44.5835	88.4764	60.9495	17.5415	94.8179	95.2418	114.309	54.7482	81.743	59.1567	52.3589	35.3932	94.1007	79.5252
MIN_PERIPHERAL_DIST_NUCL2CHR17_a	0	0	0	0	0	0	0	0	7	0	0	0	0	0	0	0	0	0	0	0	0	0	0	7	0	0	0	0	0	0	0	0	0	7	0	0	0	0	0	0	0	0	0	0	0	0	0	0	0
MIN_PERIPHERY2CENTER_DIST_NUCL2CHR17_a	17.6501	23.2383	20.3949	26.1726	26.1286	17.2759	20.1626	8.34885	28.5616	24.4133	24.8137	24.4937	22.7133	21.3865	29.5838	25.0255	31.0707	23.5148	23.2319	23.7278	27.0969	26.4142	25.9175	30.4303	20.0444	27.6948	27.8082	25.7693	21.097	27.0313	15.3382	31.1748	23.278	27.5296	22.8265	24.4853	22.0192	21.8221	24.8755	19.803	27.6784	20.3223	27.2509	24.6678	29.3895	26.2574	30.3005	25.2463	24.4422
MIN_PERIPHERY2CENTER_DIST_CHR17_a2NUCL	55.9426	3.35993	9.57716	25.5533	54.5213	45.6119	34.5021	82.1937	60.5219	32.7431	11.6819	68.0163	3.21714	4.31866	8.50916	17.8525	2.81094	19.0063	80.4379	0.902428	48.333	2.63774	35.0318	25.5976	40.7259	74.3518	82.6138	33.1818	43.4391	29.2772	95.6059	28.2061	3.23341	32.4269	22.4402	3.17953	54.6956	36.3752	6.28711	71.1542	49.8742	72.6689	41.2392	32.8425	20.329	10.0609	14.6053	73.0652	33.43
SUBTENDEDRADIUS_CHR17_a	144.441	120.852	125.894	114.341	142.729	141.492	153.327	113.532	147.41	98.1658	107.009	139.067	123.556	132.589	112.984	106.649	127.748	104.787	146.23	112.219	163.185	128.492	126.772	103.542	126.599	148.53	155.617	128.322	144.202	145.785	132.125	105.45	124.865	110.958	105.725	104.059	117.83	144.359	162.46	118.549	145.186	134.578	149.735	106.519	130.156	126.442	94.4928	127.764	117.59
PERCENT_SUBTENDEDRADIUS_CHR17_a	58.111	30.8723	54.986	49.7035	52.4596	52.8094	51.69	92.7495	64.2995	56.1135	32.4704	67.3347	16.3198	18.9108	33.2088	47.2216	11.7295	53.3714	83.5964	32.3912	62.8877	21.5459	60.1357	43.4002	54.7983	73.5256	69.3949	51.6401	50.8422	37.8062	87.4277	50.6566	14.2842	50.3445	57.2829	42.8443	75.0884	42.2207	10.7974	79.9823	65.5999	84.9385	36.5634	76.7401	45.4506	41.4094	37.456	73.6522	67.6294
VOLUME_CHR17_b	51898	34986	69622	83356	68460	42014	91882	25536	52920	97839	91882	49112	77392	72331	111965	46550	87556	91378	78603	72793	46123	73353	92330	49133	52255	137326	71386	85897	62153	98924	50918	64071	76748	30618	57407	59696	74025	52430	107513	50911	124005	52136	70721	99295	112385	53312	65947	71085	85813
CHR17_b_CENTROID_X	135.724	214.174	325.082	320.368	303.251	294.381	191.716	343.182	195.878	193.159	383.356	305.861	254.455	253.374	299.789	315.621	263.535	359.947	298.755	199.937	352.654	324.969	244.68	258.23	436.456	214.669	225.897	279.434	295.202	291.064	291.924	286.913	178.57	377.736	228.404	283.103	341.807	249.523	331.101	307.115	243.892	228.914	225.197	202.12	248.524	271.014	247.306	249.278	198.351
CHR17_b_CENTROID_Y	215.62	266.645	295.311	299.45	348.245	217.231	278.776	308.461	291.721	344.885	120.673	112.034	320.399	226.676	295.586	303.937	259.411	275.471	342.573	107.699	329.734	284.517	309.926	377.821	359.372	190.229	150.232	336.33	186.858	133.849	228.036	309.648	210.053	200.551	310.989	307.675	299.942	234.907	363.215	210.533	268.904	259.036	196.1	196.428	267.675	153.342	284.955	383.661	270.82
CHR17_b_CENTROID_Z	35.6099	36.5812	29.7356	33.7391	32.016	19.127	27.8464	28.1804	27.8324	27.7761	36.7679	44.4225	32.0667	30.1956	37.656	30.2116	42.4998	31.8035	30.4898	40.1825	22.5553	31.3267	31.371	29.7712	36.5735	33.7419	32.3457	27.8711	36.7581	34.314	36.9978	38.4316	32.4315	36.6452	34.4699	27.9294	31.6996	39.7813	39.1611	27.8277	34.8487	44.6823	39.9651	33.26	40.5839	34.0634	36.0254	30.0604	26.1151
MINOR_AXIS_CHR17_b	30.5297	27.9141	32.1742	41.4029	36.969	22.6961	59.5489	28.5541	25.8558	48.5043	33.9831	28.7836	29.9897	33.4109	31.6594	27.2898	33.6859	34.8942	31.9881	31.838	33.4482	36.0983	40.3774	29.6529	42.338	42.6233	36.7255	37.1741	38.1624	36.9826	33.03	28.6579	33.0603	34.2344	59.0915	28.715	38.4885	35.229	41.1644	50.8963	47.1219	31.1112	37.4272	38.4656	34.7747	29.1658	28.0757	42.9576	33.3851
MAJOR_AXIS_CHR17_b	42.0037	68.2411	72.1341	79.7424	50.0527	84.5731	94.2025	39.4744	56.3685	106.117	55.4224	49.9783	74.5239	58.6157	81.7036	50.1323	58.9744	69.8649	57.6869	65.8444	73.6914	47.7169	76.1928	46.5294	91.7164	78.9752	50.865	62.0918	48.6289	52.8824	74.5049	48.6387	55.782	108.462	88.3314	57.8547	49.307	73.0824	62.5008	112.632	68.3979	41.7664	59.7082	66.4513	70.8234	78.0785	69.5425	53.8556	75.3468
EQUIVALENT_DIAMETER_CHR17_b	33.7764	31.3585	42.0203	42.5214	38.8308	38.2632	47.8464	30.2664	34.1746	49.3922	42.7987	35.1841	41.6751	40.1587	46.6566	34.0976	41.5719	44.8533	38.838	40.1204	36.6576	40.6495	43.5044	35.388	38.4305	52.5585	39.6746	42.9185	40.0087	41.6376	35.2218	33.7534	41.709	35.9834	44.8853	39.1663	40.2174	39.2951	49.3835	42.7889	49.3167	34.187	39.2325	44.5153	44.4883	33.3762	38.1746	42.6072	46.7758
SOLIDITY_CHR17_b	0.885783	0.679822	0.736631	0.653722	0.819248	0.702784	0.537951	0.799404	0.793549	0.538677	0.930512	0.819427	0.751276	0.802564	0.776367	0.745847	0.829446	0.803646	0.827659	0.717271	0.603938	0.917547	0.670865	0.86414	0.535513	0.794136	0.797131	0.78127	0.823151	0.832948	0.63377	0.820976	0.889828	0.500614	0.472405	0.878238	0.825934	0.653455	0.891572	0.386464	0.75526	0.862247	0.721541	0.76923	0.749027	0.714179	0.738895	0.778448	0.787665
CENTER2CENTER_DIST_NUCL2CHR17_b	128.159	78.1445	71.0406	34.5404	85.5024	15.8928	101.843	45.0905	53.4458	74.2977	121.049	119.612	52.7883	58.9356	62.7978	36.8496	61.7013	104.551	102.393	73.6982	101.577	68.3645	89.7756	66.7835	90.5419	66.7655	57.9509	108.392	46.1651	43.3067	23.8654	82.5308	68.5634	55.2045	98.046	67.6156	97.2303	26.0937	153.323	31.0901	67.5336	40.7367	82.0114	68.6004	35.8673	81.5339	60.0963	73.0531	11.3046
MIN_PERIPHERAL_DIST_NUCL2CHR17_b	0	0	0	0	0	0	0	7	0	0	0	0	0	0	0	0	0	0	0	0	0	0	0	0	0	0	0	0	0	0	0	0	0	14	0	0	0	6.32456	0	7	0	0	7	0	0	0	0	0	0
MIN_PERIPHERY2CENTER_DIST_NUCL2CHR17_b	17.9044	19.4228	22.7379	26.7454	25.0185	12.1351	20.8496	21.1862	20.8346	20.7771	22.9315	15.8647	23.941	23.2009	30.6595	23.2148	27.5072	24.808	23.495	22.8195	15.5614	24.3315	24.3732	22.7731	19.4354	26.7449	25.3469	20.8782	19.2435	27.3145	26.0023	31.4337	23.5725	26.36	27.4729	20.9322	24.7004	23.2238	18.6355	20.8333	27.849	25.3178	30.0358	26.2638	29.4218	27.0656	29.027	23.0645	19.1192
MIN_PERIPHERY2CENTER_DIST_CHR17_b2NUCL	93.7745	22.5553	31.8653	15.297	55.6072	3.46782	63.4785	21.7366	26.3707	26.8829	85.1591	89.7185	22.1885	24.5779	31.2869	22.4532	43.8625	66.5963	74.8107	55.1469	72.2501	40.5116	37.6157	38.0999	58.8134	23.2471	27.9749	69.0081	23.9198	18.9597	13.6965	61.7083	42.6323	28.1265	45.3577	45.503	64.1065	0.557781	115.392	17.3276	31.0042	23.2536	55.8406	42.0386	10.6081	14.5031	42.367	36.6093	10.8644
SUBTENDEDRADIUS_CHR17_b	147.702	146.292	104.399	122.838	143.268	50.5124	156.979	97.4626	112.338	144.41	144.596	137.279	93.1907	100.068	118.671	103.811	127.931	151.145	131.878	116.473	149.114	100.944	153.026	116.685	140.581	139.901	154.337	155.661	120.037	99.024	127.171	139.348	133.728	112.457	130.208	94.9766	136.542	107.69	174.814	91.1715	137.117	122.095	134.011	102.431	167.33	138.666	110.172	126.273	48.9165
PERCENT_SUBTENDEDRADIUS_CHR17_b	86.769	53.4167	68.0472	28.1187	59.68	31.4633	64.8772	46.2645	47.5759	51.449	83.7159	87.1306	56.6454	58.8956	52.9175	35.4968	48.2301	69.1728	77.6422	63.275	68.1203	67.7249	58.6669	57.234	64.4057	47.7235	37.5482	69.6333	38.4591	43.7335	18.7663	59.2264	51.2707	49.0892	75.2996	71.1918	71.2091	24.2304	87.7065	34.1007	49.2527	33.3648	61.1977	66.9725	21.435	58.7987	54.5477	57.8532	23.1101
CENTER2CENTER_CHR17_a_CHR17_b	50.8875	110.741	39.8817	90.4106	160.274	89.8157	176.704	65.1641	65.9966	61.9028	94.5877	34.2052	45.1713	80.1631	99.4466	60.402	61.9458	96.0345	55.0768	38.7269	41.655	91.8636	140.647	42.67	149.271	107.687	50.2	166.8	54.4339	41.9054	121.824	126.258	52.3465	73.74	93.4072	94.8007	107.562	50.7148	136.424	124.2	161.959	94.9142	36.7654	149.125	92.5556	89.7308	32.9274	148.061	89.022
MIN_PERIPHERAL_DIST_CHR17_a_CHR17_b	5	4.12311	5	27.5136	101.005	7.81025	91.351	26.9258	16.6733	4.12311	30.5287	4.12311	5	24.3721	32.3419	4	4.12311	32.6497	5	5	3.16228	22.0907	60.1082	5	80.5357	22.4722	5	89.1403	5	4.12311	57.4369	62.0161	5	20	5.38516	25.2982	43.0465	5	53.768	77.5242	76.5963	25	4.12311	71.1126	10.6302	20.5183	5	91.022	4.12311
MIN_PERIPHERAL_DIST_CHR17_b_CHR17_a	5	4.12311	5	27.5136	101.005	7.81025	91.351	26.9258	16.6733	4.12311	30.5287	4.12311	5	24.3721	32.3419	4	4.12311	32.6497	5	5	3.16228	22.0907	60.1082	5	80.5357	22.4722	5	89.1403	5	4.12311	57.4369	62.0161	5	20	5.38516	25.2982	43.0465	5	53.768	77.5242	76.5963	25	4.12311	71.1126	10.6302	20.5183	5	91.022	4.12311
MIN_PERIPHERY2CENTER_DIST_CHR17_a_CHR17_a	9.3101	2.25471	3.06013	2.03204	4.21428	11.4824	2.19288	10.747	10.1217	11.5915	9.63988	10.5579	14.4758	9.86782	11.5915	5.67286	12.8541	9.84803	12.0808	8.23331	7.11557	7.74815	4.93468	11.592	13.6129	20.7426	11.8953	5.25612	1.8969	14.589	11.4829	3.7677	11.1075	10.9206	12.5032	4.25966	7.51107	12.9674	6.80746	11.7483	10.3553	4.66522	10.9873	3.26585	11.4357	6.43029	10.4805	10.0877	10.6202
MIN_PERIPHERY2CENTER_DIST_CHR17_a_CHR17_b	22.4058	58.863	20.025	55.8014	129.713	60.3396	132.576	43.4277	31.5141	17.0471	66.2446	17.4899	24.0801	57.9967	67.8403	30.475	29.9035	76.3591	25.8973	22.626	21.3313	46.2183	107.035	23.9484	116.186	54.3985	25.2647	132.53	25.0707	22.131	98.9361	88.5278	29.6314	41.2325	51.9268	45.24	78.1262	25.2221	89.7331	101.386	113.79	62.68	20.5018	100.332	51.1128	53.1307	13.7398	121.367	42.7291
MIN_PERIPHERY2CENTER_DIST_CHR17_b_CHR17_b	11.5906	2.00103	6.45938	1.42391	9.31276	2.3252	4.1505	6.8911	8.00877	0.297497	12.4861	5.68129	9.03575	11.1264	7.35491	10.0749	10.6113	9.35219	4.36205	6.88724	4.93112	13.7361	3.38698	5.90073	1.68003	5.48221	4.89238	6.53224	14.2108	12.585	4.66475	5.18086	7.571	3.71878	0.66624	6.53349	9.88981	2.84002	13.6608	3.97684	1.5655	10.0161	2.72075	10.7503	6.78402	8.38693	1.96183	8.16288	11.0414
MIN_PERIPHERY2CENTER_DIST_CHR17_b_CHR17_a	30.3879	56.3923	24.8168	57.3724	130.444	30.2924	134.318	47.9275	45.5236	33.5305	59.1807	19.6267	24.0816	44.183	65.2594	37.185	39.9573	51.7004	32.9999	19.7319	20.8373	65.0005	95.4554	22.7707	112.76	69.078	29.7243	123.951	31.8051	22.5039	79.2194	100.921	27.5721	52.1524	47.3117	78.705	75.1282	28.7377	98.1432	97.7868	125.106	56.2148	20.0826	118.871	50.9054	57.7089	24.0903	114.784	50.6361
MIN_PERIPHERY2CENTER_DIST_CHR17_a_CHR17_a	9.3101	2.25471	3.06013	2.03204	4.21428	11.4824	2.19288	10.747	10.1217	11.5915	9.63988	10.5579	14.4758	9.86782	11.5915	5.67286	12.8541	9.84803	12.0808	8.23331	7.11557	7.74815	4.93468	11.592	13.6129	20.7426	11.8953	5.25612	1.8969	14.589	11.4829	3.7677	11.1075	10.9206	12.5032	4.25966	7.51107	12.9674	6.80746	11.7483	10.3553	4.66522	10.9873	3.26585	11.4357	6.43029	10.4805	10.0877	10.6202
MIN_PERIPHERY2CENTER_DIST_CHR17_a_CHR17_b	22.4058	58.863	20.025	55.8014	129.713	60.3396	132.576	43.4277	31.5141	17.0471	66.2446	17.4899	24.0801	57.9967	67.8403	30.475	29.9035	76.3591	25.8973	22.626	21.3313	46.2183	107.035	23.9484	116.186	54.3985	25.2647	132.53	25.0707	22.131	98.9361	88.5278	29.6314	41.2325	51.9268	45.24	78.1262	25.2221	89.7331	101.386	113.79	62.68	20.5018	100.332	51.1128	53.1307	13.7398	121.367	42.7291
MIN_PERIPHERY2CENTER_DIST_CHR17_b_CHR17_b	11.5906	2.00103	6.45938	1.42391	9.31276	2.3252	4.1505	6.8911	8.00877	0.297497	12.4861	5.68129	9.03575	11.1264	7.35491	10.0749	10.6113	9.35219	4.36205	6.88724	4.93112	13.7361	3.38698	5.90073	1.68003	5.48221	4.89238	6.53224	14.2108	12.585	4.66475	5.18086	7.571	3.71878	0.66624	6.53349	9.88981	2.84002	13.6608	3.97684	1.5655	10.0161	2.72075	10.7503	6.78402	8.38693	1.96183	8.16288	11.0414
MIN_PERIPHERY2CENTER_DIST_CHR17_b_CHR17_a	30.3879	56.3923	24.8168	57.3724	130.444	30.2924	134.318	47.9275	45.5236	33.5305	59.1807	19.6267	24.0816	44.183	65.2594	37.185	39.9573	51.7004	32.9999	19.7319	20.8373	65.0005	95.4554	22.7707	112.76	69.078	29.7243	123.951	31.8051	22.5039	79.2194	100.921	27.5721	52.1524	47.3117	78.705	75.1282	28.7377	98.1432	97.7868	125.106	56.2148	20.0826	118.871	50.9054	57.7089	24.0903	114.784	50.6361
[truncated: 214 more rows]
[truncated: 1 more columns]

## Sheet: AS
	1	2	3	4	5	6	7	8	9	10	11	12	13	14	15	16	17	18	19	20	21	22	23	24	25	26	27	28	29	30	31	32	33	34	35	36	37	38	39	40	41	42	43	44	45	46	47	48	49
[truncated: 1,339 more rows]
[truncated: 5 more columns]

## Sheet: AG1
		123b	5	8	117b	114a	113	112	109	53	52	51	50	43	20	16	14	12	119	118b	118a	128	130	136	140	149	150	152	175	194	22	48	45	44	42	111	117	115	114b	127	131	133	126	123a	117a	115	114b	139	138
[truncated: 1,339 more rows]
[truncated: 7 more columns]
